# Supplementary material for: Study on the causes of changes in colour during Hibiscus syriacus flowering based on transcriptome and metabolome analyses
Source: BMC Plant Biol. 2024 May 21;24:431. doi: 10.1186/s12870-024-05142-0 (PMC11107057; doi:10.1186/s12870-024-05142-0)
Supplement: Supplementary file 1 — Supplementary Material 1 [file 12870_2024_5142_MOESM1_ESM.xlsx]

## Sheet: Supplementary Table S1
Supplementary Table S1 The content of flavonoids in different stages of H. syriacus ‘Qiansiban’ (μg·g-1)
	S1	S2	S3	S4	S5
Quercetin-3-glucoside	67.01	66.86	53.99	28.39	51.74
Luteolin-7-O-glucoside	63.98	68.76	38.42	24.08	64.04
Sage phenol-7-O-glucoside	344.43	300.39	225.26	149.18	166.89
Kaempferol-O-hexose-C-hexoside	207.23	304.26	90.41	158.89	178.09
Apigenin-C-diglucoside	1 886.13	1 799.08	1 563.38	674.05	1 432.57
Luteolin-3,7-diglucoside	268.83	285.47	139.7	101.01	222.22
Apigenin-7-O-rutoside	179.94	209.29	127.37	102.17	125.15

## Sheet: Supplementary Table S2
Table S2 Data quality statistics of RNA-seq in H. syriacus 'Qiansiban' petal
Samples	Clean bases	GC content	%≥Q30
FS1-1	6243274212	0.4434	0.9472
FS1-2	5991041882	0.445	0.9464
FS1-3	6320537154	0.4461	0.9451
FS2-1	6691346450	0.4462	0.9362
FS2-2	6180326158	0.4499	0.9435
FS2-3	6910969054	0.4476	0.9446
FS3-1	6767735304	0.4473	0.9429
FS3-2	6369635634	0.4494	0.9437
FS3-3	6729655310	0.4523	0.9363
FS4-1	7176138318	0.4562	0.9393
FS4-2	6449359810	0.4502	0.9395
FS4-3	6386620498	0.4498	0.9473
FS5-1	7510498306	0.4471	0.9411
FS5-2	6703459362	0.4469	0.9462
FS5-3	7393571608	0.4458	0.9446

## Sheet: Supplementary Table S3
Supplementary Table 3. Expression (FPKM and log2 foldchange values) of genes enriched in important pathways in H. syriacus petals harvested on different stages.
Pathway	Gene ID	S1	S2	S3	S4	S5	S1/S2	S1/S3	S1/S4	S1/S5	KO	Description	E.C.
Flavonoid biosynthesis	gene-LOC120164295	2.05738	1.04176	0.29363	0.277927	0.569907	-0.639758	-1.445	-1.96343	-1.51177	K00660	chalcone synthase	EC:2.3.1.74
Flavonoid biosynthesis	Hibiscus_syriacus_newGene_39927	8.73831	3.55082	0.0470203	0.0396637	0	-0.960555	-2.94707	-6.55762	-10.89	K00660	chalcone synthase	EC:2.3.1.74
Flavonoid biosynthesis	gene-LOC120218221	556.055	269.129	3.27014	13.9205	15.5728	-0.703947	-2.5409	-6.57885	-4.82842	K00660	chalcone synthase	EC:2.3.1.74
Flavonoid biosynthesis	gene-LOC120216231	171.951	136.723	17.0793	70.1074	84.2344	0.0128272	-0.666893	-2.51663	-0.701378	K00660	chalcone synthase	EC:2.3.1.74
Flavonoid biosynthesis	Hibiscus_syriacus_newGene_28132	1.45632	0.457839	0.024584	0.0361273	0.119528	-1.31131	-2.8004	-5.05901	-3.23439	K00660	chalcone synthase	EC:2.3.1.74
Flavonoid biosynthesis	Hibiscus_syriacus_newGene_21723	93.1971	248.888	105.738	97.9438	93.3486	1.75073	1.08871	1.0276	0.33328	K00660	chalcone synthase	EC:2.3.1.74
Flavonoid biosynthesis	gene-LOC120137471	448.738	160.505	0.175018	1.02217	0.911972	-1.14158	-3.16169	-10.5152	-8.6033	K00660	chalcone synthase	EC:2.3.1.74
Flavonoid biosynthesis	gene-LOC120130398	27.591	7.76907	0.257783	0.870097	1.66697	-1.48733	-3.00918	-5.87769	-3.71651	K00660	chalcone synthase	EC:2.3.1.74
Flavonoid biosynthesis	gene-LOC120164116	78.8493	32.8932	2.01495	1.41469	4.17539	-0.917164	-2.60742	-4.47518	-3.89795	K00660	chalcone synthase	EC:2.3.1.74
Flavonoid biosynthesis	gene-LOC120217963	76.7492	26.2448	10.2842	39.7933	76.3866	-1.20473	-0.495331	-2.07836	0.31971	K01859	chalcone isomerase	EC:5.5.1.6
Flavonoid biosynthesis	gene-LOC120175255	1.34859	0.757066	2.47912	1.06328	1.08529	-0.507422	0.637932	1.67535	0.00869396	K01859	chalcone isomerase	EC:5.5.1.6
Flavonoid biosynthesis	gene-LOC120190328	13.4096	4.32193	1.598	0.522195	5.83753	-1.29024	-1.73077	-2.2281	-0.860378	K01859	chalcone isomerase	EC:5.5.1.6
Flavonoid biosynthesis	gene-LOC120186510	14.5259	28.9523	30.6121	32.3786	20.4181	1.33568	1.60086	1.91874	0.824323	K01859	chalcone isomerase	EC:5.5.1.6
Flavonoid biosynthesis	gene-LOC120193176	114.012	53.7147	1.24239	1.06748	12.2459	-0.743146	-2.42065	-5.68333	-2.88738	K01859	chalcone isomerase	EC:5.5.1.6
Flavonoid biosynthesis	gene-LOC120128925	1.10846	0.803227	3.88371	7.45388	0.753201	--	2.3665	2.61676	--	K01859	chalcone isomerase	EC:5.5.1.6
Flavonoid biosynthesis	gene-LOC120121417	4.84061	3.33942	0.178251	0.502218	1.78156	-0.195778	-1.34031	-3.88065	-1.09831	K01859	chalcone isomerase	EC:5.5.1.6
Flavonoid biosynthesis	gene-LOC120175756	103.684	41.1808	3.35284	1.20525	18.7024	-0.990134	-2.3548	-4.13416	-2.14418	K01859	chalcone isomerase	EC:5.5.1.6
Flavonoid biosynthesis	gene-LOC120153738	4.36997	4.87673	0.073105	0.362644	0	0.503167	-1.33567	-4.98638	-9.05628	K01859	chalcone isomerase	EC:5.5.1.6
Flavonoid biosynthesis	gene-LOC120204689	87.9646	15.7291	0.594643	0.288421	2.49617	-2.1409	-3.87303	-6.3736	-4.81423	K01859	chalcone isomerase	EC:5.5.1.6
Flavonoid biosynthesis	gene-LOC120161809	67.6751	52.9903	2.88011	4.30385	14.1628	-0.011464	-1.50256	-3.72556	-1.92377	K01859	chalcone isomerase	EC:5.5.1.6
Flavonoid biosynthesis	gene-LOC120214326	122.198	231.602	11.0918	56.7738	34.1455	1.26125	-0.101628	-2.59462	-1.50946	K05277	anthocyanidin synthase	EC:1.14.20.4
Flavonoid biosynthesis	gene-LOC120211055	42.8456	86.4423	0.0991123	0.090728	0.110421	1.35128	-0.686152	-7.91805	-8.18252	K05277	anthocyanidin synthase	EC:1.14.20.4
Flavonoid biosynthesis	gene-LOC120215458	1.31508	0.151124	0	0	0.0542473	-2.72308	-4.30249	-7.41166	-4.28986	K05277	anthocyanidin synthase	EC:1.14.20.4
Flavonoid biosynthesis	gene-LOC120139888	25.4328	19.3486	0	0.652642	0.450065	-0.0541368	-1.99804	-11.8244	-5.4666	K05277	anthocyanidin synthase	EC:1.14.20.4
Flavonoid biosynthesis	gene-LOC120116954	2.92811	3.63106	1.15628	0.72959	0.0537027	0.650068	-0.566718	-0.487521	-5.30405	K05278	flavonol synthase	EC:1.14.20.6
Flavonoid biosynthesis	gene-LOC120129905	0.991944	0.839291	3.39964	2.7148	2.63718	0.105278	1.96495	2.61915	1.75151	K05278	flavonol synthase	EC:1.14.20.6
Flavonoid biosynthesis	Hibiscus_syriacus_newGene_13734	2.87377	1.63032	6.98131	3.14681	4.60947	-0.45871	1.14958	2.10958	0.998985	K05278	flavonol synthase	EC:1.14.20.6
Flavonoid biosynthesis	gene-LOC120154124	14.2619	4.17406	4.92114	2.1155	10.6252	-1.42713	-0.902286	-0.708509	-0.0831985	K05278	flavonol synthase	EC:1.14.20.6
Flavonoid biosynthesis	gene-LOC120188023	6.18597	9.09081	16.1476	20.8116	3.09588	0.895741	1.76638	2.21911	-0.662859	K05278	flavonol synthase	EC:1.14.20.6
Phenylalanine metabolism/Phenylpropanoid biosynthesis	Hibiscus_syriacus_newGene_32513	138	78.7446	22.9725	39.724	43.8325	-0.470204	-1.04558	-1.74528	-1.31825	K10775	phenylalanine ammonia-lyase	EC:4.3.1.24
Phenylalanine metabolism/Phenylpropanoid biosynthesis	gene-LOC120129609	1.75953	1.09199	0.863382	0.108771	10.0674	-0.344867	1.10568	-0.210259	2.85177	K10775	phenylalanine ammonia-lyase	EC:4.3.1.24
Phenylalanine metabolism/Phenylpropanoid biosynthesis	gene-LOC120173194	0.213337	0.0708983	0.660469	0.217034	1.08703	--	1.77172	2.4383	--	K10775	phenylalanine ammonia-lyase	EC:4.3.1.24
Phenylalanine metabolism/Phenylpropanoid biosynthesis	gene-LOC120180916	0.634229	0.1991	0.0837457	0	0.198012	-1.31419	-2.01142	-2.12436	-1.32343	K10775	phenylalanine ammonia-lyase	EC:4.3.1.24
Phenylalanine metabolism/Phenylpropanoid biosynthesis	gene-LOC120213237	22.701	6.88464	5.23148	4.88325	9.78798	-1.38051	-1.22727	-1.28711	-0.872996	K10775	phenylalanine ammonia-lyase	EC:4.3.1.24
Phenylalanine metabolism/Phenylpropanoid biosynthesis	gene-LOC120115569	15.3697	4.72647	3.67952	1.94803	13.7202	-1.3603	-0.91696	-1.22234	0.178684	K10775	phenylalanine ammonia-lyase	EC:4.3.1.24
Phenylalanine metabolism/Phenylpropanoid biosynthesis	gene-LOC120176691	20.7995	12.5953	13.7466	21.6234	3.21326	-0.382595	0.0393562	0.239542	-2.35531	K10775	phenylalanine ammonia-lyase	EC:4.3.1.24
Phenylalanine metabolism/Phenylpropanoid biosynthesis	gene-LOC120214499	3.03522	1.04137	0.507363	0.552395	5.39841	-1.19666	-0.301866	-1.72802	1.17265	K10775	phenylalanine ammonia-lyase	EC:4.3.1.24
Phenylalanine metabolism/Phenylpropanoid biosynthesis	Hibiscus_syriacus_newGene_41764	0.0356867	0.599948	7.84124	2.42336	0.106314	--	6.91964	8.48544	--	K10775	phenylalanine ammonia-lyase	EC:4.3.1.24
Flavonoid biosynthesis	gene-LOC120127710	2.37141	0.321115	0	0.0544713	0.0141123	-2.52428	-4.13047	-8.38837	-6.58416	K13082	bifunctional dihydroflavonol 4-reductase/flavanone 4-reductase	EC:1.1.1.219 1.1.1.234
Flavonoid biosynthesis	gene-LOC120160417	1.09246	1.32868	1.4472	0.50051	0.497255	0.625885	0.37795	1.24321	-0.772353	K13082	bifunctional dihydroflavonol 4-reductase/flavanone 5-reductase	EC:1.1.1.219 1.1.1.234
Flavonoid biosynthesis	gene-LOC120188717	0	0.11867	0	0	8.00942	--	22.2153	--	10.9746	K13082	bifunctional dihydroflavonol 4-reductase/flavanone 6-reductase	EC:1.1.1.219 1.1.1.234
Flavonoid biosynthesis	Hibiscus_syriacus_newGene_49377	1.18059	0.384188	0.0226047	0.167437	1.74772	-1.19087	-0.620946	-4.37858	0.935573	K13082	bifunctional dihydroflavonol 4-reductase/flavanone 7-reductase	EC:1.1.1.219 1.1.1.234
Flavonoid biosynthesis	gene-LOC120167561	68.3623	39.3607	0.320048	0.580245	2.17287	-0.456235	-2.3793	-6.817	-4.63946	K13082	bifunctional dihydroflavonol 4-reductase/flavanone 8-reductase	EC:1.1.1.219 1.1.1.234
Flavonoid biosynthesis	gene-LOC120216676	101.28	57.4125	0.493635	2.0417	1.61328	-0.477119	-2.38734	-6.81004	-5.63049	K13082	bifunctional dihydroflavonol 4-reductase/flavanone 9-reductase	EC:1.1.1.219 1.1.1.234
Flavonoid biosynthesis	Hibiscus_syriacus_newGene_29100	53.3096	126.697	7.45929	9.48139	1.36023	1.59011	-0.172296	-1.98879	-4.95569	K13083	flavonoid 3',5'-hydroxylase	EC:1.14.14.81
Anthocyanin biosynthesis	gene-LOC120164874	1.47072	0.200579	0.070925	0.343195	0.028397	-2.51703	-2.3869	-3.31611	-4.96572	K17193	UDP-glycosyltransferase 79B6-like	EC:2.4.2.51
Anthocyanin biosynthesis	gene-LOC120127815	63.5122	39.2995	2.47331	24.4957	9.8714	-0.346948	-1.16692	-3.81041	-2.35066	K17194	UDP-glycosyltransferase 79B6-like	EC:2.4.2.52
Flavone and flavonol biosynthesis	gene-LOC120143140	1.94901	0.490621	0.249636	0.31111	7.05254	-1.60782	0.390883	-2.08721	2.19494	K22771	UDP-glycosyltransferase 73C6-like	EC:2.4.1.-
Flavone and flavonol biosynthesis	gene-LOC120143098	16.4887	7.47952	149.757	235.122	267.851	-0.799359	3.99716	4.02064	4.34955	K22771	UDP-glycosyltransferase 73C6-like	EC:2.4.1.-
Flavone and flavonol biosynthesis	gene-LOC120143141	1.50287	0.420719	0.187934	0.461299	13.9319	-1.47768	1.62651	--	3.54494	K22771	UDP-glycosyltransferase 73C6-like	EC:2.4.1.-
Flavone and flavonol biosynthesis	gene-LOC120211703	14.3856	71.1734	194.196	153.804	179.43	2.64017	4.03313	4.59413	3.97174	K22771	UDP-glycosyltransferase 73C6-like	EC:2.4.1.-
Flavone and flavonol biosynthesis	Hibiscus_syriacus_newGene_44232	0.424133	0.343926	2.09352	3.11676	2.56035	-0.0124832	2.75499	2.87751	2.68081	K22771	UDP-glycosyltransferase 73C6-like	EC:2.4.1.-
Flavone and flavonol biosynthesis	gene-LOC120211704	5.11055	54.5539	183.895	165.682	200.657	3.7454	5.54243	6.01032	5.62887	K22771	UDP-glycosyltransferase 73C6-like	EC:2.4.1.-
Flavone and flavonol biosynthesis	gene-LOC120211675	0.0847847	0	0.12916	0.349743	4.80811	--	4.23073	--	6.08826	K22771	UDP-glycosyltransferase 73C6-like	EC:2.4.1.-
Flavone and flavonol biosynthesis	Hibiscus_syriacus_newGene_44234	1.2822	0.329854	4.26758	5.7686	5.05576	-1.61687	2.26696	2.56092	2.30409	K22771	UDP-glycosyltransferase 73C6-like	EC:2.4.1.-
Flavonoid biosynthesis	gene-LOC120216136	9.95445	4.998	1.1006	0.98987	4.51927	-0.650409	-1.36818	-2.33471	-0.807368	K22845	UDP-glycosyltransferase 88A1-like	EC:2.4.1.357
Flavonoid biosynthesis	gene-LOC120163081	5.13362	1.44243	10.1367	10.9507	17.0999	-1.47541	1.58676	1.82302	2.06581	K22845	UDP-glycosyltransferase 88A1-like	EC:2.4.1.357
Flavonoid biosynthesis	gene-LOC120205416	16.1634	13.4563	3.30629	3.505	7.93676	0.0746068	-0.742867	-1.44353	-0.695062	K22845	UDP-glycosyltransferase 88F3-like	EC:2.4.1.357
Flavonoid biosynthesis	Hibiscus_syriacus_newGene_20408	7.87627	4.64123	0	0.026787	0	-0.421926	-2.4414	-10.2555	-10.8791	K22845	UDP-glycosyltransferase 88F3-like	EC:2.4.1.357

## Sheet: Supplementary Table S4
Table S4 Expression and annotation of transcription factors
#ID	family	FS1	FS2	FS3	FS4	FS5	FS1_vs_FS2_DESeq2_log2FC	FS1_vs_FS2_DESeq2_(FDR_0.01_FC_2)_regulated	FS1_vs_FS3_DESeq2_log2FC	FS1_vs_FS3_DESeq2_(FDR_0.01_FC_2)_regulated	FS1_vs_FS4_DESeq2_log2FC	FS1_vs_FS4_DESeq2_(FDR_0.01_FC_2)_regulated	FS1_vs_FS5_DESeq2_log2FC	FS1_vs_FS5_DESeq2_(FDR_0.01_FC_2)_regulated	GO_annotation	KEGG_annotation	KEGG_pathway_annotation	Pfam_annotation	NR_annotation
Hibiscus_syriacus_newGene_20612	bHLH	14.2285	5.38404	0	0	0	-1.05546	down	-9.79741	down	-9.59627	down	-10.4212	down	Molecular Function: molecular_function (GO:0003674);; Molecular Function: transcription factor activity, sequence-specific DNA binding (GO:0003700);; Biological Process: regulation of transcription, DNA-templated (GO:0006355);; Biological Process: biological_process (GO:0008150);; Biological Process: regulation of biosynthetic process (GO:0009889);; Biological Process: regulation of gene expressi…	K20558|5.55e-07|aip:107607722|K20558 transcription factor SPEECHLESS | (RefSeq) transcription factor SPEECHLESS	MAPK signaling pathway - plant (ko04016)	Helix-loop-helix DNA-binding domain	Transcription factor bHLH71 [Hibiscus syriacus]
gene-LOC120132808	bHLH	4.16981	1.09088	0.43263	0.252999	0.40459	-1.58832	down	-2.41792	down	-2.93895	down	-3.02872	down	Molecular Function: regulatory region nucleic acid binding (GO:0001067);; Biological Process: response to acid chemical (GO:0001101);; Molecular Function: molecular_function (GO:0003674);; Molecular Function: nucleic acid binding (GO:0003676);; Molecular Function: DNA binding (GO:0003677);; Molecular Function: transcription factor activity, sequence-specific DNA binding (GO:0003700);; Molecular F…	K13422|5.3e-68|hbr:110653487|K13422 transcription factor MYC2 | (RefSeq) transcription factor MYC2-like	MAPK signaling pathway - plant (ko04016);; Plant hormone signal transduction (ko04075)	bHLH-MYC and R2R3-MYB transcription factors N-terminal	Transcription factor bHLH13 [Hibiscus syriacus]
gene-LOC120186846	bHLH	5.23991	1.10689	0.0788483	0.0832037	0.367968	-1.9018	down	-5.18647	down	-4.90291	down	-3.44421	down	Molecular Function: protein dimerization activity (GO:0046983);;	K13422|1.8e-185|gab:108477252|K13422 transcription factor MYC2 | (RefSeq) transcription factor MYC2-like	MAPK signaling pathway - plant (ko04016);; Plant hormone signal transduction (ko04075)	bHLH-MYC and R2R3-MYB transcription factors N-terminal	Transcription factor MYC3 [Hibiscus syriacus]
Hibiscus_syriacus_newGene_39623	bHLH	3.70619	0.369517	0.067527	0.0885727	0.162108	-2.8261	down	-4.74438	down	-4.24863	down	-3.91529	down	Molecular Function: DNA binding (GO:0003677);;	K12126|2.14e-27|pop:7478869|K12126 phytochrome-interacting factor 3 | (RefSeq) transcription factor PIF3 isoform X1	Plant hormone signal transduction (ko04075);; Circadian rhythm - plant (ko04712)	Helix-loop-helix DNA-binding domain	putative Basic helix-loop-helix DNA-binding superfamily protein [Hibiscus syriacus]
gene-LOC120114501	bHLH	39.6376	13.4975	0	0	0.0129033	-1.21156	down	-12.4149	down	-12.2132	down	-11.1843	down	Molecular Function: molecular_function (GO:0003674);; Molecular Function: transcription factor activity, sequence-specific DNA binding (GO:0003700);; Biological Process: regulation of transcription, DNA-templated (GO:0006355);; Biological Process: biological_process (GO:0008150);; Biological Process: regulation of biosynthetic process (GO:0009889);; Biological Process: regulation of gene expressi…	K20558|1.5e-26|adu:107495120|K20558 transcription factor SPEECHLESS | (RefSeq) transcription factor SPEECHLESS	MAPK signaling pathway - plant (ko04016)	Helix-loop-helix DNA-binding domain	Transcription factor bHLH71 [Hibiscus syriacus]
gene-LOC120198844	bHLH	2.23897	0.299665	0	0	0.00925233	-2.53905	down	-8.18823	down	-7.98818	down	-6.93874	down	Molecular Function: protein dimerization activity (GO:0046983);;	K12126|2.1e-20|ppp:112286119|K12126 phytochrome-interacting factor 3 | (RefSeq) uncharacterized protein LOC112286119	Plant hormone signal transduction (ko04075);; Circadian rhythm - plant (ko04712)	Helix-loop-helix DNA-binding domain	hypothetical protein ES332_A05G221400v1 [Gossypium tomentosum]
Hibiscus_syriacus_newGene_4958	bHLH	4.30206	0.395099	0.00447733	0.00587233	0.206998	-3.23704	down	-8.66438	down	-7.87728	down	-4.08917	down	Biological Process: cell morphogenesis (GO:0000902);; Biological Process: cell morphogenesis involved in differentiation (GO:0000904);; Biological Process: response to acid chemical (GO:0001101);; Biological Process: cell fate specification (GO:0001708);; Molecular Function: molecular_function (GO:0003674);; Molecular Function: transcription factor activity, sequence-specific DNA binding (GO:0003…	K13422|1.72e-31|ini:109185349|K13422 transcription factor MYC2 | (RefSeq) transcription factor MYC2-like	MAPK signaling pathway - plant (ko04016);; Plant hormone signal transduction (ko04075)	bHLH-MYC and R2R3-MYB transcription factors N-terminal	Basic helix-loop-helix protein A [Hibiscus syriacus]
gene-LOC120145081	bHLH	5.78759	1.24068	0.0893697	0.010799	0.033539	-1.87096	down	-5.13938	down	-7.73488	down	-6.98942	down	Molecular Function: molecular_function (GO:0003674);; Molecular Function: nucleic acid binding (GO:0003676);; Molecular Function: DNA binding (GO:0003677);; Molecular Function: transcription factor activity, sequence-specific DNA binding (GO:0003700);; Molecular Function: binding (GO:0005488);; Cellular Component: cellular_component (GO:0005575);; Cellular Component: intracellular (GO:0005622);; …	K18878|6.0e-31|cann:107866053|K18878 BHLH transcription factor Upa20 | (RefSeq) Upa20; transcription factor bHLH137-like	Plant-pathogen interaction (ko04626)	Helix-loop-helix DNA-binding domain	Transcription factor bHLH62 [Hibiscus syriacus]
gene-LOC120140852	bHLH	1.06211	0.197019	0.103392	0.0386677	0.120572	-2.0745	down	-2.52782	down	-3.61023	down	-2.72345	down	Molecular Function: protein dimerization activity (GO:0046983);;	K16190|2.5e-13|bdi:100843665|K16190 glucuronokinase [EC:2.7.1.43] | (RefSeq) transcription factor TDR	Pentose and glucuronate interconversions (ko00040);; Ascorbate and aldarate metabolism (ko00053);; Amino sugar and nucleotide sugar metabolism (ko00520)	Helix-loop-helix DNA-binding domain	Transcription factor ICE1 [Hibiscus syriacus]
gene-LOC120145373	bHLH	3.01663	0.469976	0.0300317	0.015298	0.202779	-2.33704	down	-5.73878	down	-6.52822	down	-3.52699	down	Molecular Function: molecular_function (GO:0003674);; Molecular Function: nucleic acid binding (GO:0003676);; Molecular Function: DNA binding (GO:0003677);; Molecular Function: transcription factor activity, sequence-specific DNA binding (GO:0003700);; Molecular Function: binding (GO:0005488);; Biological Process: regulation of transcription, DNA-templated (GO:0006355);; Biological Process: biolo…	K18878|2.0e-29|cann:107866053|K18878 BHLH transcription factor Upa20 | (RefSeq) Upa20; transcription factor bHLH137-like	Plant-pathogen interaction (ko04626)	Helix-loop-helix DNA-binding domain	Transcription factor bHLH74 [Hibiscus syriacus]
gene-LOC120157325	bHLH	9.96906	0.132167	0	0	0	-5.85798	down	-9.39926	down	-9.19734	down	-10.0225	down	Molecular Function: protein dimerization activity (GO:0046983);;	--	--	Helix-loop-helix DNA-binding domain	Transcription factor ILI6 [Hibiscus syriacus]
gene-LOC120155254	bHLH	4.33162	0.38751	0.0393533	0	0.0456343	-3.13339	down	-5.79438	down	-9.62989	down	-6.2519	down	Molecular Function: protein dimerization activity (GO:0046983);;	K13422|8.6e-188|gra:105765352|K13422 transcription factor MYC2 | (RefSeq) transcription factor MYC3-like	MAPK signaling pathway - plant (ko04016);; Plant hormone signal transduction (ko04075)	bHLH-MYC and R2R3-MYB transcription factors N-terminal	Transcription factor MYC2 [Hibiscus syriacus]
gene-LOC120124335	bHLH	2.03579	0.048443	0.215745	0.0195437	0.650787	-4.9721	down	-2.40025	down	-5.54818	down	-1.28922	down	Biological Process: reproduction (GO:0000003);; Molecular Function: transcription regulatory region sequence-specific DNA binding (GO:0000976);; Molecular Function: RNA polymerase II transcription factor activity, sequence-specific DNA binding (GO:0000981);; Molecular Function: core promoter sequence-specific DNA binding (GO:0001046);; Molecular Function: core promoter binding (GO:0001047);; Mole…	K18878|1.4e-10|cann:107866053|K18878 BHLH transcription factor Upa20 | (RefSeq) Upa20; transcription factor bHLH137-like	Plant-pathogen interaction (ko04626)	Helix-loop-helix DNA-binding domain	Transcription factor bHLH81 [Hibiscus syriacus]
Hibiscus_syriacus_newGene_24282	bHLH	4.5926	0.654601	0.0165147	0.145929	3.70221	-2.3968	down	-6.87347	down	-3.83153	down	0.0509154	normal	Biological Process: cell morphogenesis (GO:0000902);; Biological Process: cell morphogenesis involved in differentiation (GO:0000904);; Biological Process: response to acid chemical (GO:0001101);; Biological Process: cell fate specification (GO:0001708);; Molecular Function: molecular_function (GO:0003674);; Molecular Function: transcription factor activity, sequence-specific DNA binding (GO:0003…	K13422|3.44e-10|peq:110020026|K13422 transcription factor MYC2 | (RefSeq) transcription factor MYC2-like	MAPK signaling pathway - plant (ko04016);; Plant hormone signal transduction (ko04075)	Helix-loop-helix DNA-binding domain	Basic helix-loop-helix protein A [Hibiscus syriacus]
gene-LOC120206876	bHLH	7.82274	0.851346	0.0608823	0.070017	0.595013	-2.85982	down	-6.04241	down	-5.69783	down	-3.37494	down	Biological Process: reproduction (GO:0000003);; Biological Process: developmental process involved in reproduction (GO:0003006);; Molecular Function: molecular_function (GO:0003674);; Molecular Function: transcription factor activity, sequence-specific DNA binding (GO:0003700);; Cellular Component: cellular_component (GO:0005575);; Cellular Component: intracellular (GO:0005622);; Cellular Compone…	K12126|1.2e-27|ppp:112275291|K12126 phytochrome-interacting factor 3 | (RefSeq) uncharacterized protein LOC112275291 isoform X1	Plant hormone signal transduction (ko04075);; Circadian rhythm - plant (ko04712)	Helix-loop-helix DNA-binding domain	Transcription factor SPATULA [Hibiscus syriacus]
Hibiscus_syriacus_newGene_43961	bHLH	4.58749	1.62474	0.176855	0.245016	0.420889	-1.20682	down	-3.96671	down	-3.10654	down	-3.3555	down	Biological Process: reproduction (GO:0000003);; Molecular Function: transcription regulatory region sequence-specific DNA binding (GO:0000976);; Molecular Function: RNA polymerase II transcription factor activity, sequence-specific DNA binding (GO:0000981);; Molecular Function: core promoter sequence-specific DNA binding (GO:0001046);; Molecular Function: core promoter binding (GO:0001047);; Mole…	K12126|4.68e-15|smo:SELMODRAFT_114141|K12126 phytochrome-interacting factor 3 | (RefSeq) PIF3; hypothetical protein	Plant hormone signal transduction (ko04075);; Circadian rhythm - plant (ko04712)	Helix-loop-helix DNA-binding domain	Transcription factor bHLH7 [Hibiscus syriacus]
gene-LOC120174351	bHLH	10.1528	3.51207	1.19634	1.05346	5.48561	-1.1883	down	-2.23214	down	-2.20081	down	-0.553319	normal	Biological Process: reproduction (GO:0000003);; Molecular Function: transcription regulatory region sequence-specific DNA binding (GO:0000976);; Molecular Function: RNA polymerase II transcription factor activity, sequence-specific DNA binding (GO:0000981);; Molecular Function: core promoter sequence-specific DNA binding (GO:0001046);; Molecular Function: core promoter binding (GO:0001047);; Mole…	K18878|1.5e-12|cann:107866053|K18878 BHLH transcription factor Upa20 | (RefSeq) Upa20; transcription factor bHLH137-like	Plant-pathogen interaction (ko04626)	Helix-loop-helix DNA-binding domain	Transcription factor bHLH7 [Hibiscus syriacus]
gene-LOC120140348	bHLH	443.342	134.871	0	0.105338	0.816078	-1.37738	down	-14.2427	down	-10.8624	down	-8.67541	down	Molecular Function: protein dimerization activity (GO:0046983);;	--	--	Helix-loop-helix DNA-binding domain	Transcription factor ILI6 [Hibiscus syriacus]
gene-LOC120193706	bHLH	94.2532	26.5586	0	0	0.0169787	-1.48478	down	-13.4408	down	-13.2388	down	-12.2053	down	Molecular Function: molecular_function (GO:0003674);; Molecular Function: transcription factor activity, sequence-specific DNA binding (GO:0003700);; Biological Process: regulation of transcription, DNA-templated (GO:0006355);; Biological Process: biological_process (GO:0008150);; Biological Process: regulation of biosynthetic process (GO:0009889);; Biological Process: regulation of gene expressi…	K20558|1.3e-27|adu:107495120|K20558 transcription factor SPEECHLESS | (RefSeq) transcription factor SPEECHLESS	MAPK signaling pathway - plant (ko04016)	Helix-loop-helix DNA-binding domain	Transcription factor bHLH71 [Hibiscus syriacus]
gene-LOC120158345	bHLH	4.68982	0.881102	0.663555	0.306253	5.63551	-2.05477	down	-1.99121	down	-2.82092	down	0.595251	normal	Molecular Function: protein dimerization activity (GO:0046983);;	K13422|4.7e-33|mesc:110604711|K13422 transcription factor MYC2 | (RefSeq) transcription factor MYC2	MAPK signaling pathway - plant (ko04016);; Plant hormone signal transduction (ko04075)	bHLH-MYC and R2R3-MYB transcription factors N-terminal	basic helix-loop-helix protein A [Herrania umbratica]
Hibiscus_syriacus_newGene_11359	bHLH	3.66671	0.472266	0	0	0	-2.62357	down	-9.08356	down	-8.88199	down	-9.70723	down	Molecular Function: molecular_function (GO:0003674);; Molecular Function: transcription factor activity, sequence-specific DNA binding (GO:0003700);; Biological Process: regulation of transcription, DNA-templated (GO:0006355);; Biological Process: biological_process (GO:0008150);; Biological Process: regulation of biosynthetic process (GO:0009889);; Biological Process: regulation of gene expressi…	K20558|1.87e-24|adu:107495120|K20558 transcription factor SPEECHLESS | (RefSeq) transcription factor SPEECHLESS	MAPK signaling pathway - plant (ko04016)	Helix-loop-helix DNA-binding domain	Transcription factor bHLH94 [Hibiscus syriacus]
gene-LOC120123778	bHLH	6.43374	4.06889	1.59459	0.504532	4.05353	-0.316426	normal	-1.18448	down	-2.558	down	-0.33802	normal	Molecular Function: DNA binding (GO:0003677);; Molecular Function: protein dimerization activity (GO:0046983);;	--	--	Helix-loop-helix DNA-binding domain	transcription factor bHLH104-like isoform X1 [Durio zibethinus]
gene-LOC120166117	bHLH	8.18464	8.29909	0.047327	0.145137	1.25924	0.342306	normal	-6.41021	down	-4.63191	down	-2.31071	down	Biological Process: response to acid chemical (GO:0001101);; Molecular Function: molecular_function (GO:0003674);; Molecular Function: nucleic acid binding (GO:0003676);; Molecular Function: DNA binding (GO:0003677);; Molecular Function: transcription factor activity, sequence-specific DNA binding (GO:0003700);; Molecular Function: binding (GO:0005488);; Molecular Function: protein binding (GO:00…	K16189|1.2e-55|psom:113287256|K16189 phytochrome-interacting factor 4 | (RefSeq) transcription factor PIF4-like isoform X1	Plant hormone signal transduction (ko04075)	Helix-loop-helix DNA-binding domain	transcription factor PIF1-like isoform X3 [Hibiscus syriacus]
Hibiscus_syriacus_newGene_16627	bHLH	4.87086	3.39918	0	0	0	-0.162158	normal	-8.83833	down	-8.63621	down	-9.46218	down	--	--	--	Helix-loop-helix DNA-binding domain	Transcription factor PRE5 [Hibiscus syriacus]
gene-LOC120130122	bHLH	19.7952	22.8165	3.02337	2.41184	2.10334	0.550059	normal	-1.87309	down	-1.96839	down	-2.88984	down	Molecular Function: molecular_function (GO:0003674);; Molecular Function: transcription factor activity, sequence-specific DNA binding (GO:0003700);; Cellular Component: cellular_component (GO:0005575);; Cellular Component: intracellular (GO:0005622);; Cellular Component: cell (GO:0005623);; Cellular Component: nucleus (GO:0005634);; Biological Process: regulation of transcription, DNA-templated …	K18878|1.6e-31|cann:107866053|K18878 BHLH transcription factor Upa20 | (RefSeq) Upa20; transcription factor bHLH137-like	Plant-pathogen interaction (ko04626)	Helix-loop-helix DNA-binding domain	Transcription factor bHLH62 [Hibiscus syriacus]
gene-LOC120147432	bHLH	18.1885	21.2884	0.812603	0.486908	0.298847	0.565752	normal	-3.61985	down	-4.08864	down	-5.55885	down	Molecular Function: protein dimerization activity (GO:0046983);;	K16189|1.7e-167|tcc:18612195|K16189 phytochrome-interacting factor 4 | (RefSeq) transcription factor PIF4	Plant hormone signal transduction (ko04075)	Helix-loop-helix DNA-binding domain	PREDICTED: transcription factor PIF4 isoform X2 [Theobroma cacao]
gene-LOC120183142	bHLH	43.1936	24.6911	3.52386	3.98361	18.9602	-0.464689	normal	-2.7717	down	-2.3364	down	-0.858856	normal	Molecular Function: protein dimerization activity (GO:0046983);;	K13422|1.3e-38|mus:103975229|K13422 transcription factor MYC2 | (RefSeq) transcription factor MYC2	MAPK signaling pathway - plant (ko04016);; Plant hormone signal transduction (ko04075)	bHLH-MYC and R2R3-MYB transcription factors N-terminal	PREDICTED: basic helix-loop-helix protein A-like isoform X1 [Gossypium raimondii]
gene-LOC120203755	bHLH	2.13255	0.987666	0.190582	0.109226	0.269402	-0.772399	normal	-2.58518	down	-3.12385	down	-2.58144	down	Molecular Function: protein dimerization activity (GO:0046983);;	--	--	Helix-loop-helix DNA-binding domain	Transcription factor BIM2 [Hibiscus syriacus]
gene-LOC120122493	bHLH	1.73067	2.05533	0.068257	0.19975	0	0.576141	normal	-3.69632	down	-2.00447	down	-8.38813	down	Molecular Function: molecular_function (GO:0003674);; Molecular Function: nucleic acid binding (GO:0003676);; Molecular Function: DNA binding (GO:0003677);; Molecular Function: transcription factor activity, sequence-specific DNA binding (GO:0003700);; Molecular Function: binding (GO:0005488);; Cellular Component: cellular_component (GO:0005575);; Cellular Component: intracellular (GO:0005622);; …	K18878|6.4e-28|cann:107866053|K18878 BHLH transcription factor Upa20 | (RefSeq) Upa20; transcription factor bHLH137-like	Plant-pathogen interaction (ko04626)	Helix-loop-helix DNA-binding domain	Transcription factor bHLH63 [Hibiscus syriacus]
Hibiscus_syriacus_newGene_3298	bHLH	2.0628	0.309294	0.029144	0.00931967	0.14182	-2.40408	normal	-5.21006	down	-6.02499	down	-3.45175	down	Molecular Function: protein dimerization activity (GO:0046983);;	--	--	Helix-loop-helix DNA-binding domain	PREDICTED: transcription factor ILR3-like isoform X1 [Gossypium raimondii]
gene-LOC120121011	bHLH	3.67376	2.02867	0.694864	0.484283	2.1457	-0.508037	normal	-1.55007	down	-1.84627	down	-0.433449	normal	Biological Process: reproduction (GO:0000003);; Molecular Function: transcription regulatory region sequence-specific DNA binding (GO:0000976);; Molecular Function: RNA polymerase II transcription factor activity, sequence-specific DNA binding (GO:0000981);; Molecular Function: core promoter sequence-specific DNA binding (GO:0001046);; Molecular Function: core promoter binding (GO:0001047);; Mole…	K12126|4.1e-13|mtr:MTR_7g111320|K12126 phytochrome-interacting factor 3 | (RefSeq) phytochrome-interacting factor 3.1	Plant hormone signal transduction (ko04075);; Circadian rhythm - plant (ko04712)	Helix-loop-helix DNA-binding domain	Transcription factor bHLH7 [Hibiscus syriacus]
gene-LOC120161364	bHLH	1.82041	0.556532	0.226465	0.212006	1.4658	-1.35844	normal	-2.15082	down	-1.95378	down	0.0233189	normal	Biological Process: reproduction (GO:0000003);; Molecular Function: transcription regulatory region sequence-specific DNA binding (GO:0000976);; Molecular Function: RNA polymerase II transcription factor activity, sequence-specific DNA binding (GO:0000981);; Molecular Function: core promoter sequence-specific DNA binding (GO:0001046);; Molecular Function: core promoter binding (GO:0001047);; Mole…	K16189|2.6e-12|zma:100281419|K16189 phytochrome-interacting factor 4 | (RefSeq) PIF5; PIF5	Plant hormone signal transduction (ko04075)	Helix-loop-helix DNA-binding domain	Transcription factor bHLH7 [Hibiscus syriacus]
Hibiscus_syriacus_newGene_5679	bHLH	64.9944	50.2335	4.0225	2.22869	10.0178	-0.0320575	normal	-3.1759	down	-3.79705	down	-2.36283	down	Biological Process: reproduction (GO:0000003);; Biological Process: developmental process involved in reproduction (GO:0003006);; Molecular Function: molecular_function (GO:0003674);; Molecular Function: transcription factor activity, sequence-specific DNA binding (GO:0003700);; Cellular Component: cellular_component (GO:0005575);; Cellular Component: intracellular (GO:0005622);; Cellular Compone…	K18878|5.68e-34|cann:107866053|K18878 BHLH transcription factor Upa20 | (RefSeq) Upa20; transcription factor bHLH137-like	Plant-pathogen interaction (ko04626)	Helix-loop-helix DNA-binding domain	Transcription factor BPE [Hibiscus syriacus]
gene-LOC120215625	bHLH	2.27607	1.47965	0.375838	0.370827	0.50467	-0.272682	normal	-1.7413	down	-1.52752	down	-1.8158	down	Molecular Function: molecular_function (GO:0003674);; Molecular Function: transcription factor activity, sequence-specific DNA binding (GO:0003700);; Cellular Component: cellular_component (GO:0005575);; Cellular Component: intracellular (GO:0005622);; Cellular Component: cell (GO:0005623);; Cellular Component: nucleus (GO:0005634);; Biological Process: regulation of transcription, DNA-templated …	K18878|1.8e-28|cann:107866053|K18878 BHLH transcription factor Upa20 | (RefSeq) Upa20; transcription factor bHLH137-like	Plant-pathogen interaction (ko04626)	Helix-loop-helix DNA-binding domain	transcription factor bHLH74-like isoform X2 [Hibiscus syriacus]
gene-LOC120209233	bHLH	221.377	148.141	8.75728	2.20381	4.81465	-0.239745	normal	-3.81325	down	-5.53962	down	-5.18344	down	Biological Process: reproduction (GO:0000003);; Biological Process: developmental process involved in reproduction (GO:0003006);; Molecular Function: molecular_function (GO:0003674);; Molecular Function: transcription factor activity, sequence-specific DNA binding (GO:0003700);; Cellular Component: cellular_component (GO:0005575);; Cellular Component: intracellular (GO:0005622);; Cellular Compone…	K18878|4.6e-28|cann:107866053|K18878 BHLH transcription factor Upa20 | (RefSeq) Upa20; transcription factor bHLH137-like	Plant-pathogen interaction (ko04626)	Helix-loop-helix DNA-binding domain	transcription factor BPE-like isoform X2 [Hibiscus syriacus]
gene-LOC120215242	bHLH	792.793	380.889	8.34311	9.01529	2.32779	-0.718452	normal	-5.7239	down	-5.38038	down	-8.06612	down	Biological Process: reproduction (GO:0000003);; Biological Process: developmental process involved in reproduction (GO:0003006);; Molecular Function: molecular_function (GO:0003674);; Molecular Function: transcription factor activity, sequence-specific DNA binding (GO:0003700);; Cellular Component: cellular_component (GO:0005575);; Cellular Component: intracellular (GO:0005622);; Cellular Compone…	K18878|5.1e-28|cann:107866053|K18878 BHLH transcription factor Upa20 | (RefSeq) Upa20; transcription factor bHLH137-like	Plant-pathogen interaction (ko04626)	Helix-loop-helix DNA-binding domain	Transcription factor BPE [Hibiscus syriacus]
gene-LOC120194161	bHLH	11.5668	10.6823	1.76311	2.28543	1.48982	0.224806	normal	-1.85954	down	-1.24643	down	-2.61422	down	Biological Process: reproduction (GO:0000003);; Biological Process: developmental process involved in reproduction (GO:0003006);; Molecular Function: molecular_function (GO:0003674);; Molecular Function: transcription factor activity, sequence-specific DNA binding (GO:0003700);; Cellular Component: cellular_component (GO:0005575);; Cellular Component: intracellular (GO:0005622);; Cellular Compone…	K12126|1.8e-25|obr:102711850|K12126 phytochrome-interacting factor 3 | (RefSeq) transcription factor APG-like	Plant hormone signal transduction (ko04075);; Circadian rhythm - plant (ko04712)	Helix-loop-helix DNA-binding domain	Transcription factor ALC [Hibiscus syriacus]
gene-LOC120141628	bHLH	6.45396	3.19117	0.396652	0.181179	1.03266	-0.672261	normal	-3.1725	down	-3.97518	down	-2.28631	down	Molecular Function: protein dimerization activity (GO:0046983);;	--	--	Helix-loop-helix DNA-binding domain	Transcription factor BIM2 [Hibiscus syriacus]
gene-LOC120160086	bHLH	13.83	7.83113	2.80907	1.43815	6.00217	-0.482303	normal	-1.45877	down	-2.17434	down	-0.866223	normal	Biological Process: response to acid chemical (GO:0001101);; Molecular Function: molecular_function (GO:0003674);; Molecular Function: nucleic acid binding (GO:0003676);; Molecular Function: DNA binding (GO:0003677);; Molecular Function: transcription factor activity, sequence-specific DNA binding (GO:0003700);; Molecular Function: binding (GO:0005488);; Molecular Function: calcium ion binding (G…	K13422|5.8e-248|tcc:18606039|K13422 transcription factor MYC2 | (RefSeq) transcription factor MYC2	MAPK signaling pathway - plant (ko04016);; Plant hormone signal transduction (ko04075)	bHLH-MYC and R2R3-MYB transcription factors N-terminal	Transcription factor MYC2 [Hibiscus syriacus]
gene-LOC120166847	bHLH	163.897	67.1532	0.142933	0	0	-0.950131	normal	-9.19508	down	-13.279	down	-14.1043	down	Molecular Function: protein dimerization activity (GO:0046983);;	--	--	Helix-loop-helix DNA-binding domain	Transcription factor PRE5 [Hibiscus syriacus]
gene-LOC120163899	bHLH	3.72106	2.49358	0.581111	0.428329	0.905453	-0.235864	normal	-1.83629	down	-2.02526	down	-1.70078	down	Molecular Function: transcription regulatory region sequence-specific DNA binding (GO:0000976);; Molecular Function: regulatory region nucleic acid binding (GO:0001067);; Biological Process: response to acid chemical (GO:0001101);; Molecular Function: molecular_function (GO:0003674);; Molecular Function: nucleic acid binding (GO:0003676);; Molecular Function: DNA binding (GO:0003677);; Molecular …	K12126|9.5e-228|gab:108479827|K12126 phytochrome-interacting factor 3 | (RefSeq) transcription factor PIF3-like isoform X1	Plant hormone signal transduction (ko04075);; Circadian rhythm - plant (ko04712)	Helix-loop-helix DNA-binding domain	Transcription factor SPATULA [Hibiscus syriacus]
gene-LOC120203684	bHLH	22.5529	10.7601	0.0477567	0.033696	0	-0.729479	normal	-7.9136	down	-8.30625	down	-10.9868	down	Biological Process: biological_process (GO:0008150);; Biological Process: response to radiation (GO:0009314);; Biological Process: response to light stimulus (GO:0009416);; Biological Process: response to abiotic stimulus (GO:0009628);; Molecular Function: protein dimerization activity (GO:0046983);; Biological Process: response to stimulus (GO:0050896);;	--	--	Helix-loop-helix DNA-binding domain	Transcription factor PRE5 [Hibiscus syriacus]
gene-LOC120162783	bHLH	10.802	4.25846	1.93347	1.06531	2.39464	-1.00791	normal	-1.64487	down	-2.24521	down	-1.84739	down	Biological Process: response to acid chemical (GO:0001101);; Molecular Function: molecular_function (GO:0003674);; Molecular Function: nucleic acid binding (GO:0003676);; Molecular Function: DNA binding (GO:0003677);; Molecular Function: transcription factor activity, sequence-specific DNA binding (GO:0003700);; Molecular Function: binding (GO:0005488);; Molecular Function: calcium ion binding (G…	K13422|5.1e-287|ghi:107933572|K13422 transcription factor MYC2 | (RefSeq) transcription factor MYC2-like isoform X1	MAPK signaling pathway - plant (ko04016);; Plant hormone signal transduction (ko04075)	bHLH-MYC and R2R3-MYB transcription factors N-terminal	Transcription factor MYC4 [Hibiscus syriacus]
gene-LOC120144398	bHLH	26.8644	28.6313	0.028785	0	0	0.431013	normal	-8.98269	down	-10.6397	down	-11.4652	down	Molecular Function: protein dimerization activity (GO:0046983);;	--	--	Helix-loop-helix DNA-binding domain	Transcription factor PRE4 [Hibiscus syriacus]
gene-LOC120202280	bHLH	9.7165	5.60882	2.59084	1.93266	7.11056	-0.451877	normal	-1.06197	down	-1.25874	down	-0.119365	normal	Molecular Function: molecular_function (GO:0003674);; Molecular Function: nucleic acid binding (GO:0003676);; Molecular Function: DNA binding (GO:0003677);; Molecular Function: transcription factor activity, sequence-specific DNA binding (GO:0003700);; Molecular Function: binding (GO:0005488);; Biological Process: regulation of transcription, DNA-templated (GO:0006355);; Biological Process: biolo…	--	--	Helix-loop-helix DNA-binding domain	bHLH121 protein [Hibiscus syriacus]
gene-LOC120200220	bHLH	23.9359	14.3324	2.71228	1.32862	0.736399	-0.397073	normal	-2.28794	down	-3.08923	down	-4.67399	down	Molecular Function: protein dimerization activity (GO:0046983);;	--	--	Helix-loop-helix DNA-binding domain	Transcription factor BIM1, putative isoform 2 [Hibiscus syriacus]
gene-LOC120194094	bHLH	2.21268	0.882913	0.0957613	0.0635917	0.26906	-0.967952	normal	-3.62592	down	-3.94578	down	-2.69042	down	Molecular Function: protein dimerization activity (GO:0046983);;	K13422|2.2e-35|mus:103972203|K13422 transcription factor MYC2 | (RefSeq) transcription factor MYC2-like	MAPK signaling pathway - plant (ko04016);; Plant hormone signal transduction (ko04075)	bHLH-MYC and R2R3-MYB transcription factors N-terminal	Basic helix-loop-helix protein A [Hibiscus syriacus]
gene-LOC120120661	bHLH	14.8827	9.63778	0.26358	0.285453	0.243051	-0.286995	normal	-4.92946	down	-4.63799	down	-5.56446	down	Molecular Function: molecular_function (GO:0003674);; Molecular Function: nucleic acid binding (GO:0003676);; Molecular Function: DNA binding (GO:0003677);; Molecular Function: transcription factor activity, sequence-specific DNA binding (GO:0003700);; Molecular Function: binding (GO:0005488);; Cellular Component: cellular_component (GO:0005575);; Cellular Component: intracellular (GO:0005622);; …	K18878|9.4e-32|cann:107866053|K18878 BHLH transcription factor Upa20 | (RefSeq) Upa20; transcription factor bHLH137-like	Plant-pathogen interaction (ko04626)	Helix-loop-helix DNA-binding domain	indole-3-acetic acid-induced protein ARG7 [Hibiscus syriacus]
gene-LOC120202883	bHLH	8.74622	5.21145	1.82243	0.578627	0.541464	-0.403555	normal	-1.41258	down	-2.8372	down	-3.66295	down	Biological Process: reproduction (GO:0000003);; Molecular Function: transcription regulatory region sequence-specific DNA binding (GO:0000976);; Molecular Function: RNA polymerase II transcription factor activity, sequence-specific DNA binding (GO:0000981);; Molecular Function: core promoter sequence-specific DNA binding (GO:0001046);; Molecular Function: core promoter binding (GO:0001047);; Mole…	K18878|1.4e-10|cann:107866053|K18878 BHLH transcription factor Upa20 | (RefSeq) Upa20; transcription factor bHLH137-like	Plant-pathogen interaction (ko04626)	Helix-loop-helix DNA-binding domain	bHLH128 protein [Hibiscus syriacus]
gene-LOC120132543	bHLH	17.5982	10.9843	4.75203	3.33212	5.73878	-0.338323	normal	-1.04655	down	-1.32378	down	-1.28288	down	Molecular Function: molecular_function (GO:0003674);; Molecular Function: nucleic acid binding (GO:0003676);; Molecular Function: DNA binding (GO:0003677);; Molecular Function: transcription factor activity, sequence-specific DNA binding (GO:0003700);; Molecular Function: binding (GO:0005488);; Biological Process: regulation of transcription, DNA-templated (GO:0006355);; Biological Process: biolo…	K18878|3.1e-26|cann:107866053|K18878 BHLH transcription factor Upa20 | (RefSeq) Upa20; transcription factor bHLH137-like	Plant-pathogen interaction (ko04626)	Helix-loop-helix DNA-binding domain	Transcription factor bHLH79 [Hibiscus syriacus]
gene-LOC120211128	bHLH	3.57051	1.72913	0.770117	0.534468	2.48362	-0.701713	normal	-1.36093	down	-1.60743	down	-0.192357	normal	Biological Process: reproduction (GO:0000003);; Molecular Function: transcription regulatory region sequence-specific DNA binding (GO:0000976);; Molecular Function: RNA polymerase II transcription factor activity, sequence-specific DNA binding (GO:0000981);; Molecular Function: core promoter sequence-specific DNA binding (GO:0001046);; Molecular Function: core promoter binding (GO:0001047);; Mole…	K18878|2.9e-09|cann:107866053|K18878 BHLH transcription factor Upa20 | (RefSeq) Upa20; transcription factor bHLH137-like	Plant-pathogen interaction (ko04626)	Helix-loop-helix DNA-binding domain	bHLH129 protein [Hibiscus syriacus]
Hibiscus_syriacus_newGene_47451	bHLH	11.1616	7.28571	0.11902	0.279723	0.38574	-0.271041	normal	-5.6539	down	-4.15497	down	-4.88479	down	Biological Process: reproduction (GO:0000003);; Biological Process: developmental process involved in reproduction (GO:0003006);; Molecular Function: molecular_function (GO:0003674);; Molecular Function: transcription factor activity, sequence-specific DNA binding (GO:0003700);; Cellular Component: cellular_component (GO:0005575);; Cellular Component: intracellular (GO:0005622);; Cellular Compone…	K18878|8.27e-33|cann:107866053|K18878 BHLH transcription factor Upa20 | (RefSeq) Upa20; transcription factor bHLH137-like	Plant-pathogen interaction (ko04626)	Helix-loop-helix DNA-binding domain	Transcription factor BPE [Hibiscus syriacus]
gene-LOC120147569	bHLH	584.494	282.109	0.783159	0.0614563	0.106915	-0.709992	normal	-8.68921	down	-11.9943	down	-12.0839	down	--	--	--	--	Transcription factor PRE5 [Hibiscus syriacus]
gene-LOC120119719	bHLH	5.92288	3.20349	1.41064	1.15625	3.37512	-0.545132	normal	-1.23054	down	-1.30035	down	-0.477065	normal	Molecular Function: molecular_function (GO:0003674);; Molecular Function: transcription factor activity, sequence-specific DNA binding (GO:0003700);; Biological Process: nucleobase-containing compound metabolic process (GO:0006139);; Biological Process: transcription, DNA-templated (GO:0006351);; Biological Process: regulation of transcription, DNA-templated (GO:0006355);; Biological Process: cel…	--	--	Helix-loop-helix DNA-binding domain	hypothetical protein F3Y22_tig00110332pilonHSYRG01296 [Hibiscus syriacus]
gene-LOC120182786	bHLH	13.5139	7.78231	3.6012	2.69075	9.36343	-0.453731	normal	-1.06352	down	-1.27675	down	-0.194644	normal	Biological Process: reproduction (GO:0000003);; Molecular Function: transcription regulatory region sequence-specific DNA binding (GO:0000976);; Molecular Function: RNA polymerase II transcription factor activity, sequence-specific DNA binding (GO:0000981);; Molecular Function: core promoter sequence-specific DNA binding (GO:0001046);; Molecular Function: core promoter binding (GO:0001047);; Mole…	K18878|4.5e-12|cann:107866053|K18878 BHLH transcription factor Upa20 | (RefSeq) Upa20; transcription factor bHLH137-like	Plant-pathogen interaction (ko04626)	Helix-loop-helix DNA-binding domain	Transcription factor bHLH7 [Hibiscus syriacus]
gene-LOC120165252	bHLH	14.4602	20.3007	3.31998	2.69133	7.91176	0.870845	normal	-1.21195	down	-1.39272	down	-0.509685	normal	Biological Process: response to acid chemical (GO:0001101);; Molecular Function: molecular_function (GO:0003674);; Molecular Function: nucleic acid binding (GO:0003676);; Molecular Function: DNA binding (GO:0003677);; Molecular Function: transcription factor activity, sequence-specific DNA binding (GO:0003700);; Molecular Function: binding (GO:0005488);; Molecular Function: protein binding (GO:00…	K16189|1.3e-60|psom:113287256|K16189 phytochrome-interacting factor 4 | (RefSeq) transcription factor PIF4-like isoform X1	Plant hormone signal transduction (ko04075)	Helix-loop-helix DNA-binding domain	transcription factor PIF1-like isoform X3 [Hibiscus syriacus]
gene-LOC120172004	bHLH	10.9078	2.53422	0	0.0335813	0	-1.75421	normal	-9.39518	down	-7.34219	down	-10.0204	down	Molecular Function: protein dimerization activity (GO:0046983);;	--	--	--	Transcription factor PRE5 [Hibiscus syriacus]
gene-LOC120216229	bHLH	5.50183	2.53134	0.669645	0.531069	0.174214	-0.776523	normal	-2.18275	down	-2.30059	down	-4.61904	down	Molecular Function: molecular_function (GO:0003674);; Molecular Function: nucleic acid binding (GO:0003676);; Molecular Function: DNA binding (GO:0003677);; Molecular Function: transcription factor activity, sequence-specific DNA binding (GO:0003700);; Molecular Function: binding (GO:0005488);; Cellular Component: cellular_component (GO:0005575);; Cellular Component: intracellular (GO:0005622);; …	K16190|1.1e-13|bdi:100843665|K16190 glucuronokinase [EC:2.7.1.43] | (RefSeq) transcription factor TDR	Pentose and glucuronate interconversions (ko00040);; Ascorbate and aldarate metabolism (ko00053);; Amino sugar and nucleotide sugar metabolism (ko00520)	Helix-loop-helix DNA-binding domain	Transcription factor ICE1 [Hibiscus syriacus]
gene-LOC120165006	bHLH	13.8192	6.86482	0.731682	0.247939	1.81834	-0.66771	normal	-3.39893	down	-4.70738	down	-2.59163	down	Biological Process: response to acid chemical (GO:0001101);; Molecular Function: molecular_function (GO:0003674);; Molecular Function: nucleic acid binding (GO:0003676);; Molecular Function: DNA binding (GO:0003677);; Molecular Function: transcription factor activity, sequence-specific DNA binding (GO:0003700);; Molecular Function: binding (GO:0005488);; Molecular Function: calcium ion binding (G…	K13422|1.2e-264|ghi:107919950|K13422 transcription factor MYC2 | (RefSeq) transcription factor MYC2-like	MAPK signaling pathway - plant (ko04016);; Plant hormone signal transduction (ko04075)	bHLH-MYC and R2R3-MYB transcription factors N-terminal	Transcription factor MYC2 [Hibiscus syriacus]
gene-LOC120135800	bHLH	10.3194	7.38227	1.99346	1.00557	4.43997	-0.142925	normal	-1.51563	down	-2.2364	down	-0.88129	normal	Biological Process: regulation of transcription, DNA-templated (GO:0006355);; Molecular Function: protein dimerization activity (GO:0046983);;	K18878|9.5e-28|cann:107866053|K18878 BHLH transcription factor Upa20 | (RefSeq) Upa20; transcription factor bHLH137-like	Plant-pathogen interaction (ko04626)	Helix-loop-helix DNA-binding domain	PREDICTED: transcription factor bHLH79 [Gossypium arboreum]
gene-LOC120165346	bHLH	70.3842	29.1118	14.5333	4.53658	84.7336	-0.937371	normal	-1.43343	down	-2.91855	down	0.597884	normal	Molecular Function: protein dimerization activity (GO:0046983);;	K12126|7.8e-133|gab:108457881|K12126 phytochrome-interacting factor 3 | (RefSeq) transcription factor PIL1-like	Plant hormone signal transduction (ko04075);; Circadian rhythm - plant (ko04712)	Helix-loop-helix DNA-binding domain	hypothetical protein F3Y22_tig00111582pilonHSYRG00470 [Hibiscus syriacus]
gene-LOC120149108	bHLH	502.012	618.718	74.9301	58.6304	13.919	0.642788	normal	-1.90016	down	-2.02681	down	-4.85318	down	Biological Process: reproduction (GO:0000003);; Biological Process: developmental process involved in reproduction (GO:0003006);; Molecular Function: molecular_function (GO:0003674);; Molecular Function: transcription factor activity, sequence-specific DNA binding (GO:0003700);; Cellular Component: cellular_component (GO:0005575);; Cellular Component: intracellular (GO:0005622);; Cellular Compone…	K18878|8.7e-28|cann:107866053|K18878 BHLH transcription factor Upa20 | (RefSeq) Upa20; transcription factor bHLH137-like	Plant-pathogen interaction (ko04626)	Helix-loop-helix DNA-binding domain	Transcription factor BPE [Hibiscus syriacus]
gene-LOC120216168	bHLH	5.77037	5.82844	1.19102	1.16948	0.312128	0.355827	normal	-1.4315	down	-1.226	down	-3.87251	down	Molecular Function: molecular_function (GO:0003674);; Molecular Function: nucleic acid binding (GO:0003676);; Molecular Function: DNA binding (GO:0003677);; Molecular Function: transcription factor activity, sequence-specific DNA binding (GO:0003700);; Molecular Function: binding (GO:0005488);; Cellular Component: cellular_component (GO:0005575);; Cellular Component: intracellular (GO:0005622);; …	K16190|5.9e-15|bdi:100843665|K16190 glucuronokinase [EC:2.7.1.43] | (RefSeq) transcription factor TDR	Pentose and glucuronate interconversions (ko00040);; Ascorbate and aldarate metabolism (ko00053);; Amino sugar and nucleotide sugar metabolism (ko00520)	Helix-loop-helix DNA-binding domain	Transcription factor ICE1 [Hibiscus syriacus]
Hibiscus_syriacus_newGene_10191	bHLH	2.26334	0.76125	0.144524	0.0757127	0.370423	-1.15433	normal	-3.09272	down	-3.67112	down	-2.23437	down	Molecular Function: DNA binding (GO:0003677);; Molecular Function: protein dimerization activity (GO:0046983);;	K13422|6.49e-16|mus:103977295|K13422 transcription factor MYC2 | (RefSeq) transcription factor MYC2-like	MAPK signaling pathway - plant (ko04016);; Plant hormone signal transduction (ko04075)	Helix-loop-helix DNA-binding domain	PREDICTED: transcription factor bHLH18 [Theobroma cacao]
gene-LOC120155742	bHLH	34.489	43.1426	3.89837	6.22884	15.7816	0.660904	normal	-2.30967	down	-1.43043	down	-0.797374	normal	Molecular Function: molecular_function (GO:0003674);; Molecular Function: transcription factor activity, sequence-specific DNA binding (GO:0003700);; Cellular Component: cellular_component (GO:0005575);; Cellular Component: intracellular (GO:0005622);; Cellular Component: cell (GO:0005623);; Cellular Component: nucleus (GO:0005634);; Cellular Component: cytoplasm (GO:0005737);; Biological Process…	K22484|4.2e-87|gab:108472703|K22484 transcriptional regulator CBF1 | (RefSeq) transcription factor bHLH106	--	Helix-loop-helix DNA-binding domain	bHLH106 protein [Hibiscus syriacus]
gene-LOC120172333	bHLH	13.8607	8.13853	1.18165	0.802949	2.93739	-0.427361	normal	-2.71376	down	-3.01793	down	-1.90413	down	Biological Process: response to acid chemical (GO:0001101);; Molecular Function: molecular_function (GO:0003674);; Molecular Function: nucleic acid binding (GO:0003676);; Molecular Function: DNA binding (GO:0003677);; Molecular Function: transcription factor activity, sequence-specific DNA binding (GO:0003700);; Molecular Function: binding (GO:0005488);; Molecular Function: calcium ion binding (G…	K13422|2.3e-260|tcc:18606039|K13422 transcription factor MYC2 | (RefSeq) transcription factor MYC2	MAPK signaling pathway - plant (ko04016);; Plant hormone signal transduction (ko04075)	bHLH-MYC and R2R3-MYB transcription factors N-terminal	Transcription factor MYC2 [Hibiscus syriacus]
gene-LOC120199611	bHLH	8.78603	5.13675	0.237726	0.247136	1.2934	-0.435372	normal	-4.33333	down	-4.07869	down	-2.42405	down	Molecular Function: regulatory region nucleic acid binding (GO:0001067);; Biological Process: response to acid chemical (GO:0001101);; Molecular Function: molecular_function (GO:0003674);; Molecular Function: nucleic acid binding (GO:0003676);; Molecular Function: DNA binding (GO:0003677);; Molecular Function: transcription factor activity, sequence-specific DNA binding (GO:0003700);; Molecular F…	K13422|3.0e-56|spen:107028709|K13422 transcription factor MYC2 | (RefSeq) transcription factor MYC2-like	MAPK signaling pathway - plant (ko04016);; Plant hormone signal transduction (ko04075)	bHLH-MYC and R2R3-MYB transcription factors N-terminal	exportin-2-like isoform X1 [Hibiscus syriacus]
gene-LOC120133024	bHLH	1.02929	2.31978	0.0189873	0.025104	0	1.50621	up	-4.98462	down	-3.96806	down	-8.46854	down	Molecular Function: molecular_function (GO:0003674);; Molecular Function: transcription factor activity, sequence-specific DNA binding (GO:0003700);; Biological Process: regulation of transcription, DNA-templated (GO:0006355);; Biological Process: biological_process (GO:0008150);; Biological Process: regulation of biosynthetic process (GO:0009889);; Biological Process: regulation of gene expressi…	K20558|3.3e-28|adu:107495120|K20558 transcription factor SPEECHLESS | (RefSeq) transcription factor SPEECHLESS	MAPK signaling pathway - plant (ko04016)	Helix-loop-helix DNA-binding domain	Transcription factor bHLH57 [Hibiscus syriacus]
gene-LOC120171332	bHLH	42.3526	114.751	0.408402	0.392605	0.167448	1.776	up	-5.83437	down	-5.62686	down	-7.61129	down	Biological Process: reproduction (GO:0000003);; Biological Process: developmental process involved in reproduction (GO:0003006);; Molecular Function: molecular_function (GO:0003674);; Molecular Function: transcription factor activity, sequence-specific DNA binding (GO:0003700);; Cellular Component: cellular_component (GO:0005575);; Cellular Component: intracellular (GO:0005622);; Cellular Compone…	K18878|1.6e-26|cann:107866053|K18878 BHLH transcription factor Upa20 | (RefSeq) Upa20; transcription factor bHLH137-like	Plant-pathogen interaction (ko04626)	Helix-loop-helix DNA-binding domain	Transcription factor BPE [Hibiscus syriacus]
Hibiscus_syriacus_newGene_24413	bHLH	6.46889	11.6646	0.488365	0.461087	1.17589	1.18963	up	-2.87162	down	-2.77216	down	-2.12199	down	Molecular Function: molecular_function (GO:0003674);; Molecular Function: nucleic acid binding (GO:0003676);; Molecular Function: DNA binding (GO:0003677);; Molecular Function: transcription factor activity, sequence-specific DNA binding (GO:0003700);; Molecular Function: binding (GO:0005488);; Cellular Component: cellular_component (GO:0005575);; Cellular Component: intracellular (GO:0005622);; …	K16190|4.08e-15|bdi:100843665|K16190 glucuronokinase [EC:2.7.1.43] | (RefSeq) transcription factor TDR	Pentose and glucuronate interconversions (ko00040);; Ascorbate and aldarate metabolism (ko00053);; Amino sugar and nucleotide sugar metabolism (ko00520)	Helix-loop-helix DNA-binding domain	sex determination protein tasselseed-2 [Hibiscus syriacus]
gene-LOC120205123	bHLH	2.56059	8.85663	0	0	0	2.12322	up	-8.21708	down	-8.01815	down	-8.84205	down	Molecular Function: molecular_function (GO:0003674);; Molecular Function: transcription factor activity, sequence-specific DNA binding (GO:0003700);; Biological Process: regulation of transcription, DNA-templated (GO:0006355);; Biological Process: biological_process (GO:0008150);; Biological Process: regulation of biosynthetic process (GO:0009889);; Biological Process: regulation of gene expressi…	K20558|1.2e-26|nnu:104600325|K20558 transcription factor SPEECHLESS | (RefSeq) transcription factor SPEECHLESS-like	MAPK signaling pathway - plant (ko04016)	Helix-loop-helix DNA-binding domain	Transcription factor bHLH96 [Hibiscus syriacus]
gene-LOC120155601	bHLH	12.1038	8.0675	5.66679	1.87146	2.60009	-0.245566	normal	-0.264389	normal	-1.6353	down	-1.88376	down	Molecular Function: protein dimerization activity (GO:0046983);;	K18878|5.3e-28|cann:107866053|K18878 BHLH transcription factor Upa20 | (RefSeq) Upa20; transcription factor bHLH137-like	Plant-pathogen interaction (ko04626)	Helix-loop-helix DNA-binding domain	Transcription factor bHLH63 [Hibiscus syriacus]
gene-LOC120136324	bHLH	21.4402	17.2794	6.71897	3.09131	5.31497	0.0254134	normal	-0.83852	normal	-1.69946	down	-1.67386	down	Molecular Function: regulatory region nucleic acid binding (GO:0001067);; Biological Process: response to acid chemical (GO:0001101);; Molecular Function: molecular_function (GO:0003674);; Molecular Function: nucleic acid binding (GO:0003676);; Molecular Function: DNA binding (GO:0003677);; Molecular Function: transcription factor activity, sequence-specific DNA binding (GO:0003700);; Molecular F…	K13422|6.1e-64|gab:108454458|K13422 transcription factor MYC2 | (RefSeq) transcription factor MYC4-like	MAPK signaling pathway - plant (ko04016);; Plant hormone signal transduction (ko04075)	bHLH-MYC and R2R3-MYB transcription factors N-terminal	Transcription factor bHLH13 [Hibiscus syriacus]
gene-LOC120145174	bHLH	7.62413	4.46363	2.99451	1.41824	14.5124	-0.429123	normal	-0.485996	normal	-1.37397	down	1.26946	up	Biological Process: response to acid chemical (GO:0001101);; Molecular Function: molecular_function (GO:0003674);; Molecular Function: nucleic acid binding (GO:0003676);; Molecular Function: DNA binding (GO:0003677);; Molecular Function: transcription factor activity, sequence-specific DNA binding (GO:0003700);; Molecular Function: binding (GO:0005488);; Molecular Function: calcium ion binding (G…	K13422|1.6e-264|tcc:18606039|K13422 transcription factor MYC2 | (RefSeq) transcription factor MYC2	MAPK signaling pathway - plant (ko04016);; Plant hormone signal transduction (ko04075)	bHLH-MYC and R2R3-MYB transcription factors N-terminal	Transcription factor MYC2 [Hibiscus syriacus]
Hibiscus_syriacus_newGene_36407	bHLH	2.22685	2.04992	0.798014	0.350193	1.338	0.222976	normal	-0.638914	normal	-1.625	down	-0.402253	normal	Molecular Function: regulatory region nucleic acid binding (GO:0001067);; Biological Process: response to acid chemical (GO:0001101);; Molecular Function: molecular_function (GO:0003674);; Molecular Function: nucleic acid binding (GO:0003676);; Molecular Function: DNA binding (GO:0003677);; Molecular Function: transcription factor activity, sequence-specific DNA binding (GO:0003700);; Molecular F…	K13422|1.27e-44|bna:106446156|K13422 transcription factor MYC2 | (RefSeq) transcription factor MYC3-like	MAPK signaling pathway - plant (ko04016);; Plant hormone signal transduction (ko04075)	bHLH-MYC and R2R3-MYB transcription factors N-terminal	exportin-2-like isoform X1 [Hibiscus syriacus]
gene-LOC120218181	bHLH	101.596	97.4954	39.8524	20.9363	33.3901	0.278117	normal	-0.516743	normal	-1.23234	down	-1.2728	down	Molecular Function: protein dimerization activity (GO:0046983);;	K18878|7.1e-31|cann:107866053|K18878 BHLH transcription factor Upa20 | (RefSeq) Upa20; transcription factor bHLH137-like	Plant-pathogen interaction (ko04626)	Helix-loop-helix DNA-binding domain	Transcription factor bHLH77 [Hibiscus syriacus]
gene-LOC120171442	bHLH	62.5087	39.2101	30.1904	12.2718	3.35493	-0.336907	normal	-0.203065	normal	-1.28504	down	-3.86066	down	Biological Process: reproduction (GO:0000003);; Biological Process: developmental process involved in reproduction (GO:0003006);; Molecular Function: molecular_function (GO:0003674);; Molecular Function: transcription factor activity, sequence-specific DNA binding (GO:0003700);; Cellular Component: cellular_component (GO:0005575);; Cellular Component: intracellular (GO:0005622);; Cellular Compone…	K18878|3.9e-28|cann:107866053|K18878 BHLH transcription factor Upa20 | (RefSeq) Upa20; transcription factor bHLH137-like	Plant-pathogen interaction (ko04626)	Helix-loop-helix DNA-binding domain	Transcription factor BPE [Hibiscus syriacus]
gene-LOC120135498	bHLH	21.6203	25.2859	15.8206	4.27319	12.2126	0.565675	normal	0.384702	normal	-1.2541	down	-0.489353	normal	Molecular Function: protein dimerization activity (GO:0046983);;	K18878|1.4e-28|cann:107866053|K18878 BHLH transcription factor Upa20 | (RefSeq) Upa20; transcription factor bHLH137-like	Plant-pathogen interaction (ko04626)	Helix-loop-helix DNA-binding domain	Transcription factor bHLH49 [Hibiscus syriacus]
gene-LOC120216405	bHLH	0.7351	0.311565	0	0.103306	0.303786	-0.890741	normal	-6.96561	down	-1.8204	normal	-0.918764	normal	Molecular Function: molecular_function (GO:0003674);; Molecular Function: transcription factor activity, sequence-specific DNA binding (GO:0003700);; Cellular Component: cellular_component (GO:0005575);; Cellular Component: intracellular (GO:0005622);; Cellular Component: cell (GO:0005623);; Cellular Component: nucleus (GO:0005634);; Biological Process: organic acid metabolic process (GO:0006082)…	K13422|8.3e-12|gmx:100790168|K13422 transcription factor MYC2 | (RefSeq) transcription factor MYC2	MAPK signaling pathway - plant (ko04016);; Plant hormone signal transduction (ko04075)	Helix-loop-helix DNA-binding domain	Transcription factor bHLH93 [Hibiscus syriacus]
gene-LOC120182038	bHLH	6.85919	5.53604	1.03531	1.85568	1.68476	0.0303454	normal	-1.87656	down	-0.783711	normal	-1.68847	down	Biological Process: reproduction (GO:0000003);; Molecular Function: transcription regulatory region sequence-specific DNA binding (GO:0000976);; Molecular Function: RNA polymerase II transcription factor activity, sequence-specific DNA binding (GO:0000981);; Molecular Function: core promoter sequence-specific DNA binding (GO:0001046);; Molecular Function: core promoter binding (GO:0001047);; Mole…	K16189|1.5e-12|bna:106351676|K16189 phytochrome-interacting factor 4 | (RefSeq) transcription factor PIF4-like isoform X1	Plant hormone signal transduction (ko04075)	Helix-loop-helix DNA-binding domain	Transcription factor UNE12 [Hibiscus syriacus]
gene-LOC120191370	bHLH	5.89886	5.49249	1.61781	3.14856	2.08232	0.238154	normal	-1.02313	down	0.131854	normal	-1.16649	down	Biological Process: reproduction (GO:0000003);; Biological Process: developmental process involved in reproduction (GO:0003006);; Molecular Function: molecular_function (GO:0003674);; Molecular Function: transcription factor activity, sequence-specific DNA binding (GO:0003700);; Cellular Component: cellular_component (GO:0005575);; Cellular Component: intracellular (GO:0005622);; Cellular Compone…	K12126|1.1e-24|obr:102711850|K12126 phytochrome-interacting factor 3 | (RefSeq) transcription factor APG-like	Plant hormone signal transduction (ko04075);; Circadian rhythm - plant (ko04712)	Helix-loop-helix DNA-binding domain	Transcription factor ALC [Hibiscus syriacus]
gene-LOC120128034	bHLH	4.23367	2.24897	0.94576	1.03594	3.63958	-0.571877	normal	-1.33432	down	-0.975455	normal	0.11375	normal	Biological Process: cellular glucose homeostasis (GO:0001678);; Molecular Function: molecular_function (GO:0003674);; Molecular Function: nucleic acid binding (GO:0003676);; Molecular Function: DNA binding (GO:0003677);; Molecular Function: transcription factor activity, sequence-specific DNA binding (GO:0003700);; Molecular Function: binding (GO:0005488);; Cellular Component: cellular_component …	--	--	Helix-loop-helix DNA-binding domain	bHLH104 protein [Hibiscus syriacus]
gene-LOC120166101	bHLH	16.3379	10.1145	4.46928	4.547	13.0228	-0.351157	normal	-1.02205	down	-0.79932	normal	0.00691567	normal	Molecular Function: molecular_function (GO:0003674);; Molecular Function: transcription factor activity, sequence-specific DNA binding (GO:0003700);; Cellular Component: cellular_component (GO:0005575);; Cellular Component: intracellular (GO:0005622);; Cellular Component: cell (GO:0005623);; Cellular Component: nucleus (GO:0005634);; Biological Process: regulation of transcription, DNA-templated …	K13422|4.5e-49|bna:106446156|K13422 transcription factor MYC2 | (RefSeq) transcription factor MYC3-like	MAPK signaling pathway - plant (ko04016);; Plant hormone signal transduction (ko04075)	bHLH-MYC and R2R3-MYB transcription factors N-terminal	Transcription factor bHLH3 [Hibiscus syriacus]
gene-LOC120215860	bHLH	2.55447	0.985636	0.0464307	0.897404	1.28783	-1.02924	normal	-4.8775	down	-0.497209	normal	-0.654453	normal	Molecular Function: protein dimerization activity (GO:0046983);;	K18878|2.9e-52|cann:107866053|K18878 BHLH transcription factor Upa20 | (RefSeq) Upa20; transcription factor bHLH137-like	Plant-pathogen interaction (ko04626)	Helix-loop-helix DNA-binding domain	Transcription factor bHLH49 [Hibiscus syriacus]
gene-LOC120184132	bHLH	11.083	3.56343	0.618481	3.73641	10.3109	-1.29356	normal	-3.26266	down	-0.531022	normal	0.23129	normal	Molecular Function: DNA binding (GO:0003677);;	--	--	Helix-loop-helix DNA-binding domain	Basic helix-loop-helix DNA-binding superfamily protein, putative isoform 3 [Hibiscus syriacus]
gene-LOC120201672	bHLH	2.99227	1.57746	0.114606	0.105599	0.61502	-0.579497	normal	-3.77168	down	-3.54227	normal	-1.93018	down	Molecular Function: DNA binding (GO:0003677);; Molecular Function: protein dimerization activity (GO:0046983);;	K13422|4.4e-15|ppp:112288376|K13422 transcription factor MYC2 | (RefSeq) transcription factor MYC3-like isoform X1	MAPK signaling pathway - plant (ko04016);; Plant hormone signal transduction (ko04075)	Helix-loop-helix DNA-binding domain	PREDICTED: transcription factor bHLH18 [Theobroma cacao]
gene-LOC120212818	bHLH	4.67627	4.69246	1.06002	1.54723	2.03843	0.346704	normal	-1.28402	down	-0.542971	normal	-0.866878	normal	Biological Process: reproduction (GO:0000003);; Biological Process: developmental process involved in reproduction (GO:0003006);; Molecular Function: molecular_function (GO:0003674);; Molecular Function: transcription factor activity, sequence-specific DNA binding (GO:0003700);; Cellular Component: cellular_component (GO:0005575);; Cellular Component: intracellular (GO:0005622);; Cellular Compone…	K12126|1.1e-24|obr:102711850|K12126 phytochrome-interacting factor 3 | (RefSeq) transcription factor APG-like	Plant hormone signal transduction (ko04075);; Circadian rhythm - plant (ko04712)	Helix-loop-helix DNA-binding domain	Transcription factor ALC [Hibiscus syriacus]
gene-LOC120161351	bHLH	4.39212	1.53452	1.37907	1.6744	11.5819	-1.1677	down	-0.833569	normal	-0.279167	normal	1.72339	up	Molecular Function: protein dimerization activity (GO:0046983);;	K13422|2.8e-38|mus:103975229|K13422 transcription factor MYC2 | (RefSeq) transcription factor MYC2	MAPK signaling pathway - plant (ko04016);; Plant hormone signal transduction (ko04075)	bHLH-MYC and R2R3-MYB transcription factors N-terminal	PREDICTED: basic helix-loop-helix protein A-like isoform X1 [Gossypium raimondii]
gene-LOC120193328	bHLH	0.984027	0.212853	0.475954	0.165341	0.0983203	-1.95226	down	-0.124171	normal	-1.60851	normal	-2.94147	down	Molecular Function: protein dimerization activity (GO:0046983);;	K22484|3.8e-39|gab:108472703|K22484 transcriptional regulator CBF1 | (RefSeq) transcription factor bHLH106	--	Helix-loop-helix DNA-binding domain	Transcription factor bHLH30 [Hibiscus syriacus]
gene-LOC120194344	bHLH	1.1971	0.220357	0.202124	0.110659	0.30615	-2.09589	down	-1.7139	normal	-2.3738	normal	-1.59999	normal	Biological Process: reproduction (GO:0000003);; Molecular Function: transcription regulatory region sequence-specific DNA binding (GO:0000976);; Molecular Function: RNA polymerase II transcription factor activity, sequence-specific DNA binding (GO:0000981);; Molecular Function: core promoter sequence-specific DNA binding (GO:0001046);; Molecular Function: core promoter binding (GO:0001047);; Mole…	K18878|5.8e-10|cann:107866053|K18878 BHLH transcription factor Upa20 | (RefSeq) Upa20; transcription factor bHLH137-like	Plant-pathogen interaction (ko04626)	Helix-loop-helix DNA-binding domain	Transcription factor bHLH81 [Hibiscus syriacus]
Hibiscus_syriacus_newGene_35229	bHLH	4.39483	2.90855	2.44846	1.718	1.53159	-0.25781	normal	-0.00757943	normal	-0.290938	normal	-1.18674	down	Molecular Function: regulatory region nucleic acid binding (GO:0001067);; Biological Process: response to acid chemical (GO:0001101);; Molecular Function: molecular_function (GO:0003674);; Molecular Function: nucleic acid binding (GO:0003676);; Molecular Function: DNA binding (GO:0003677);; Molecular Function: transcription factor activity, sequence-specific DNA binding (GO:0003700);; Molecular F…	K13422|2.48e-44|bna:106366845|K13422 transcription factor MYC2 | (RefSeq) transcription factor MYC3 isoform X1	MAPK signaling pathway - plant (ko04016);; Plant hormone signal transduction (ko04075)	Helix-loop-helix DNA-binding domain	Transcription factor bHLH13 [Hibiscus syriacus]
gene-LOC120207152	bHLH	1.12346	0.419622	1.34545	0.315863	2.31714	-1.05905	normal	1.07785	normal	-0.715349	normal	1.38045	up	Molecular Function: protein dimerization activity (GO:0046983);;	K13422|2.7e-162|tcc:18613913|K13422 transcription factor MYC2 | (RefSeq) transcription factor bHLH14	MAPK signaling pathway - plant (ko04016);; Plant hormone signal transduction (ko04075)	bHLH-MYC and R2R3-MYB transcription factors N-terminal	Transcription factor MYC2 [Hibiscus syriacus]
gene-LOC120118138	bHLH	5.1895	4.56002	4.85619	1.69845	0.508269	0.150585	normal	0.746039	normal	-0.531199	normal	-3.00565	down	Molecular Function: molecular_function (GO:0003674);; Molecular Function: nucleic acid binding (GO:0003676);; Molecular Function: DNA binding (GO:0003677);; Molecular Function: transcription factor activity, sequence-specific DNA binding (GO:0003700);; Molecular Function: binding (GO:0005488);; Biological Process: regulation of transcription, DNA-templated (GO:0006355);; Biological Process: biolo…	K18878|6.8e-30|cann:107866053|K18878 BHLH transcription factor Upa20 | (RefSeq) Upa20; transcription factor bHLH137-like	Plant-pathogen interaction (ko04626)	Helix-loop-helix DNA-binding domain	Transcription factor bHLH74 [Hibiscus syriacus]
gene-LOC120117846	bHLH	5.76344	2.20045	2.84729	1.95011	3.7709	-1.03682	normal	-0.178057	normal	-0.449634	normal	-0.277816	normal	Molecular Function: molecular_function (GO:0003674);; Molecular Function: transcription factor activity, sequence-specific DNA binding (GO:0003700);; Biological Process: regulation of transcription, DNA-templated (GO:0006355);; Biological Process: biological_process (GO:0008150);; Biological Process: regulation of biosynthetic process (GO:0009889);; Biological Process: regulation of gene expressi…	K13422|1.0e-14|pop:18096974|K13422 transcription factor MYC2 | (RefSeq) transcription factor MYC2	MAPK signaling pathway - plant (ko04016);; Plant hormone signal transduction (ko04075)	Helix-loop-helix DNA-binding domain	Transcription factor bHLH35 [Hibiscus syriacus]
gene-LOC120179241	bHLH	3.91187	2.98819	4.07649	2.77408	5.42948	-0.0501996	normal	0.901564	normal	0.559645	normal	0.799312	normal	Molecular Function: molecular_function (GO:0003674);; Molecular Function: nucleic acid binding (GO:0003676);; Molecular Function: DNA binding (GO:0003677);; Molecular Function: transcription factor activity, sequence-specific DNA binding (GO:0003700);; Molecular Function: binding (GO:0005488);; Biological Process: regulation of transcription, DNA-templated (GO:0006355);; Biological Process: biolo…	--	--	Helix-loop-helix DNA-binding domain	bHLH121 protein [Hibiscus syriacus]
gene-LOC120147584	bHLH	18.8635	29.9097	6.62199	6.65315	1.03103	1.00313	normal	-0.668341	normal	-0.441135	normal	-3.84491	down	Molecular Function: molecular_function (GO:0003674);; Molecular Function: nucleic acid binding (GO:0003676);; Molecular Function: DNA binding (GO:0003677);; Molecular Function: transcription factor activity, sequence-specific DNA binding (GO:0003700);; Molecular Function: binding (GO:0005488);; Cellular Component: cellular_component (GO:0005575);; Cellular Component: intracellular (GO:0005622);; …	K16190|3.9e-16|bdi:100843665|K16190 glucuronokinase [EC:2.7.1.43] | (RefSeq) transcription factor TDR	Pentose and glucuronate interconversions (ko00040);; Ascorbate and aldarate metabolism (ko00053);; Amino sugar and nucleotide sugar metabolism (ko00520)	Helix-loop-helix DNA-binding domain	Transcription factor ICE1 [Hibiscus syriacus]
gene-LOC120160500	bHLH	19.5193	11.4876	11.2015	7.02979	12.6104	-0.417634	normal	0.0339208	normal	-0.426651	normal	-0.300631	normal	Molecular Function: protein dimerization activity (GO:0046983);;	--	--	Helix-loop-helix DNA-binding domain	Transcription factor ILR3 [Hibiscus syriacus]
gene-LOC120130755	bHLH	1.6814	3.00384	0.636271	1.87732	0.644156	1.17733	normal	-0.545957	normal	1.19404	normal	-1.02291	normal	Molecular Function: protein dimerization activity (GO:0046983);;	K12126|4.6e-28|ppp:112291418|K12126 phytochrome-interacting factor 3 | (RefSeq) hormone receptor 4-like isoform X1	Plant hormone signal transduction (ko04075);; Circadian rhythm - plant (ko04712)	Helix-loop-helix DNA-binding domain	transcription factor BIM3-like isoform X1 [Durio zibethinus]
gene-LOC120134352	bHLH	0.925907	0.282143	0.071267	0.219462	0.230298	-1.35253	normal	-2.8957	normal	-0.988594	normal	-1.63999	down	Molecular Function: molecular_function (GO:0003674);; Molecular Function: nucleic acid binding (GO:0003676);; Molecular Function: DNA binding (GO:0003677);; Molecular Function: transcription factor activity, sequence-specific DNA binding (GO:0003700);; Molecular Function: binding (GO:0005488);; Biological Process: regulation of transcription, DNA-templated (GO:0006355);; Biological Process: biolo…	K18878|2.6e-29|cann:107866053|K18878 BHLH transcription factor Upa20 | (RefSeq) Upa20; transcription factor bHLH137-like	Plant-pathogen interaction (ko04626)	Helix-loop-helix DNA-binding domain	Transcription factor bHLH74 [Hibiscus syriacus]
gene-LOC120178541	bHLH	54.1192	71.8603	23.9972	14.0388	11.5303	0.749681	normal	-0.336616	normal	-0.874918	normal	-1.89657	down	Molecular Function: protein dimerization activity (GO:0046983);;	--	--	Helix-loop-helix DNA-binding domain	Transcription factor BIM1, putative isoform 2 [Hibiscus syriacus]
gene-LOC120143568	bHLH	11.4019	14.2059	9.40128	5.24679	11.1797	0.655857	normal	0.551855	normal	-0.0715131	normal	0.306539	normal	Molecular Function: molecular_function (GO:0003674);; Molecular Function: transcription factor activity, sequence-specific DNA binding (GO:0003700);; Cellular Component: cellular_component (GO:0005575);; Cellular Component: intracellular (GO:0005622);; Cellular Component: cell (GO:0005623);; Cellular Component: nucleus (GO:0005634);; Biological Process: regulation of transcription, DNA-templated …	K13422|2.0e-49|bna:106446156|K13422 transcription factor MYC2 | (RefSeq) transcription factor MYC3-like	MAPK signaling pathway - plant (ko04016);; Plant hormone signal transduction (ko04075)	bHLH-MYC and R2R3-MYB transcription factors N-terminal	Transcription factor bHLH3 [Hibiscus syriacus]
gene-LOC120157877	bHLH	13.8889	12.678	9.64936	9.38049	11.4058	0.208739	normal	0.310576	normal	0.486865	normal	0.0487376	normal	Molecular Function: protein dimerization activity (GO:0046983);;	--	--	Helix-loop-helix DNA-binding domain	Transcription factor BIM2 [Hibiscus syriacus]
gene-LOC120165785	bHLH	1.10687	1.0976	0.267249	1.1009	0.144642	0.327408	normal	-1.17099	normal	1.06256	normal	-2.56287	down	Biological Process: reproduction (GO:0000003);; Molecular Function: transcription regulatory region sequence-specific DNA binding (GO:0000976);; Molecular Function: RNA polymerase II transcription factor activity, sequence-specific DNA binding (GO:0000981);; Molecular Function: core promoter sequence-specific DNA binding (GO:0001046);; Molecular Function: core promoter binding (GO:0001047);; Mole…	K16189|1.6e-12|bna:106351676|K16189 phytochrome-interacting factor 4 | (RefSeq) transcription factor PIF4-like isoform X1	Plant hormone signal transduction (ko04075)	Helix-loop-helix DNA-binding domain	Transcription factor bHLH7 [Hibiscus syriacus]
gene-LOC120126354	bHLH	4.707	3.5064	5.836	3.41782	6.73859	-0.092489	normal	1.13935	normal	0.591116	normal	0.843074	normal	Molecular Function: protein dimerization activity (GO:0046983);;	--	--	Helix-loop-helix DNA-binding domain	Transcription factor ILR3 [Hibiscus syriacus]
Hibiscus_syriacus_newGene_17670	bHLH	1.44602	0.972065	0.653222	0.437044	0.905909	-0.226497	normal	-0.287467	normal	-0.659803	normal	-0.332305	normal	Molecular Function: regulatory region nucleic acid binding (GO:0001067);; Biological Process: response to acid chemical (GO:0001101);; Molecular Function: molecular_function (GO:0003674);; Molecular Function: nucleic acid binding (GO:0003676);; Molecular Function: DNA binding (GO:0003677);; Molecular Function: transcription factor activity, sequence-specific DNA binding (GO:0003700);; Molecular F…	K13422|5.45e-27|ats:109750771|K13422 transcription factor MYC2 | (RefSeq) LOC109750771; transcription factor MYC2-like	MAPK signaling pathway - plant (ko04016);; Plant hormone signal transduction (ko04075)	bHLH-MYC and R2R3-MYB transcription factors N-terminal	exportin-2-like isoform X1 [Hibiscus syriacus]
gene-LOC120181824	bHLH	2.54527	3.08015	2.13868	0.771628	1.63827	0.609268	normal	0.579273	normal	-0.640209	normal	-0.285473	normal	Molecular Function: methyltransferase activity (GO:0008168);; Biological Process: methylation (GO:0032259);;	K18878|4.7e-08|cann:107866053|K18878 BHLH transcription factor Upa20 | (RefSeq) Upa20; transcription factor bHLH137-like	Plant-pathogen interaction (ko04626)	Helix-loop-helix DNA-binding domain	histone-lysine N-methyltransferase ATX2-like [Hibiscus syriacus]
gene-LOC120158252	bHLH	15.524	11.635	6.68372	6.19855	8.63771	-0.0748464	normal	-0.376302	normal	-0.278473	normal	-0.512727	normal	Molecular Function: molecular_function (GO:0003674);; Molecular Function: transcription factor activity, sequence-specific DNA binding (GO:0003700);; Cellular Component: cellular_component (GO:0005575);; Cellular Component: intracellular (GO:0005622);; Cellular Component: cell (GO:0005623);; Cellular Component: nucleus (GO:0005634);; Biological Process: regulation of transcription, DNA-templated …	K13422|3.8e-48|gab:108480594|K13422 transcription factor MYC2 | (RefSeq) transcription factor MYC4-like	MAPK signaling pathway - plant (ko04016);; Plant hormone signal transduction (ko04075)	bHLH-MYC and R2R3-MYB transcription factors N-terminal	Transcription factor bHLH3 [Hibiscus syriacus]
gene-LOC120160510	bHLH	1.79388	0.564321	0.383745	0.226329	0.518401	-1.32178	normal	-1.37474	normal	-1.75952	normal	-1.43636	normal	Molecular Function: protein dimerization activity (GO:0046983);;	--	--	Helix-loop-helix DNA-binding domain	Transcription factor ILR3 [Hibiscus syriacus]
Hibiscus_syriacus_newGene_39397	bHLH	9.77707	7.75703	2.85255	6.0787	4.55749	-0.0428409	normal	-0.819445	normal	0.503512	normal	-0.667869	normal	Biological Process: response to acid chemical (GO:0001101);; Molecular Function: molecular_function (GO:0003674);; Molecular Function: nucleic acid binding (GO:0003676);; Molecular Function: DNA binding (GO:0003677);; Molecular Function: transcription factor activity, sequence-specific DNA binding (GO:0003700);; Molecular Function: binding (GO:0005488);; Molecular Function: protein binding (GO:00…	K16189|4.02e-37|aof:109833058|K16189 phytochrome-interacting factor 4 | (RefSeq) transcription factor PIF4-like isoform X1	Plant hormone signal transduction (ko04075)	Helix-loop-helix DNA-binding domain	transcription factor PIF1-like isoform X3 [Hibiscus syriacus]
gene-LOC120134042	bHLH	6.176	4.06951	5.00916	3.87168	8.81367	-0.267238	normal	0.539379	normal	0.392012	normal	0.837951	normal	Molecular Function: molecular_function (GO:0003674);; Molecular Function: nucleic acid binding (GO:0003676);; Molecular Function: DNA binding (GO:0003677);; Molecular Function: transcription factor activity, sequence-specific DNA binding (GO:0003700);; Molecular Function: binding (GO:0005488);; Biological Process: regulation of transcription, DNA-templated (GO:0006355);; Biological Process: biolo…	--	--	Helix-loop-helix DNA-binding domain	bHLH121 protein [Hibiscus syriacus]
gene-LOC120189104	bHLH	2.23407	2.25961	1.81261	2.09998	5.1244	0.349706	normal	0.529644	normal	0.99442	normal	1.52106	up	Molecular Function: protein dimerization activity (GO:0046983);;	K16189|2.0e-12|zma:100281419|K16189 phytochrome-interacting factor 4 | (RefSeq) PIF5; PIF5	Plant hormone signal transduction (ko04075)	Helix-loop-helix DNA-binding domain	hypothetical protein ES319_D08G074000v1 [Gossypium barbadense]
gene-LOC120173199	bHLH	72.712	86.4066	46.3093	20.5014	1.1442	0.588592	normal	0.192849	normal	-0.732299	normal	-5.64617	down	Molecular Function: molecular_function (GO:0003674);; Molecular Function: transcription factor activity, sequence-specific DNA binding (GO:0003700);; Biological Process: regulation of transcription, DNA-templated (GO:0006355);; Biological Process: biological_process (GO:0008150);; Biological Process: regulation of biosynthetic process (GO:0009889);; Biological Process: regulation of gene expressi…	K20558|1.5e-23|mus:103984378|K20558 transcription factor SPEECHLESS | (RefSeq) transcription factor SPEECHLESS-like	MAPK signaling pathway - plant (ko04016)	Helix-loop-helix DNA-binding domain	Transcription factor bHLH96 [Hibiscus syriacus]
gene-LOC120126671	bHLH	8.7757	3.99021	7.49318	4.29058	8.49536	-0.791884	normal	0.607814	normal	0.0410476	normal	0.288271	normal	Molecular Function: protein dimerization activity (GO:0046983);;	--	--	Helix-loop-helix DNA-binding domain	Transcription factor ILR3 [Hibiscus syriacus]
gene-LOC120211380	bHLH	11.3142	10.2223	12.4336	7.18889	11.1296	0.192367	normal	0.969047	normal	0.398353	normal	0.308416	normal	Molecular Function: molecular_function (GO:0003674);; Molecular Function: nucleic acid binding (GO:0003676);; Molecular Function: DNA binding (GO:0003677);; Molecular Function: transcription factor activity, sequence-specific DNA binding (GO:0003700);; Molecular Function: binding (GO:0005488);; Biological Process: regulation of transcription, DNA-templated (GO:0006355);; Biological Process: biolo…	--	--	Helix-loop-helix DNA-binding domain	bHLH121 protein [Hibiscus syriacus]
gene-LOC120206495	bHLH	216.884	234.716	170.737	92.021	14.8144	0.442339	normal	0.494238	normal	-0.156459	normal	-3.54458	down	Biological Process: reproduction (GO:0000003);; Biological Process: developmental process involved in reproduction (GO:0003006);; Molecular Function: molecular_function (GO:0003674);; Molecular Function: transcription factor activity, sequence-specific DNA binding (GO:0003700);; Cellular Component: cellular_component (GO:0005575);; Cellular Component: intracellular (GO:0005622);; Cellular Compone…	K18878|4.6e-29|cann:107866053|K18878 BHLH transcription factor Upa20 | (RefSeq) Upa20; transcription factor bHLH137-like	Plant-pathogen interaction (ko04626)	Helix-loop-helix DNA-binding domain	Transcription factor BPE [Hibiscus syriacus]
gene-LOC120119203	bHLH	2.65667	2.52987	1.50846	1.41823	2.63129	0.269655	normal	0.047431	normal	0.149537	normal	0.308525	normal	Biological Process: cellular glucose homeostasis (GO:0001678);; Molecular Function: molecular_function (GO:0003674);; Molecular Function: nucleic acid binding (GO:0003676);; Molecular Function: DNA binding (GO:0003677);; Molecular Function: transcription factor activity, sequence-specific DNA binding (GO:0003700);; Molecular Function: binding (GO:0005488);; Cellular Component: cellular_component …	--	--	Helix-loop-helix DNA-binding domain	bHLH104 protein [Hibiscus syriacus]
gene-LOC120190045	bHLH	5.26861	3.47275	2.27786	2.26486	3.32566	-0.258236	normal	-0.366017	normal	-0.175181	normal	-0.325793	normal	Molecular Function: molecular_function (GO:0003674);; Molecular Function: transcription factor activity, sequence-specific DNA binding (GO:0003700);; Biological Process: nucleobase-containing compound metabolic process (GO:0006139);; Biological Process: transcription, DNA-templated (GO:0006351);; Biological Process: regulation of transcription, DNA-templated (GO:0006355);; Biological Process: cel…	--	--	Helix-loop-helix DNA-binding domain	hypothetical protein F3Y22_tig00116962pilonHSYRG00186 [Hibiscus syriacus]
gene-LOC120139069	bHLH	0.730031	0.848361	7.28311	0.885207	0.836006	0.535086	normal	4.08879	normal	1.27798	normal	0.490649	normal	Molecular Function: molecular_function (GO:0003674);; Molecular Function: transcription factor activity, sequence-specific DNA binding (GO:0003700);; Cellular Component: cellular_component (GO:0005575);; Cellular Component: intracellular (GO:0005622);; Cellular Component: cell (GO:0005623);; Cellular Component: nucleus (GO:0005634);; Biological Process: regulation of transcription, DNA-templated …	K18878|9.0e-31|cann:107866053|K18878 BHLH transcription factor Upa20 | (RefSeq) Upa20; transcription factor bHLH137-like	Plant-pathogen interaction (ko04626)	Helix-loop-helix DNA-binding domain	Cellulose-synthase-like C6 [Hibiscus syriacus]
gene-LOC120132815	bHLH	5.08115	1.67843	1.41893	1.34239	5.62593	-1.24545	normal	-1.00186	normal	-0.856847	normal	0.471298	normal	Biological Process: reproduction (GO:0000003);; Molecular Function: molecular_function (GO:0003674);; Molecular Function: transcription factor activity, sequence-specific DNA binding (GO:0003700);; Cellular Component: cellular_component (GO:0005575);; Cellular Component: cell-cell junction (GO:0005911);; Biological Process: regulation of transcription, DNA-templated (GO:0006355);; Biological Proc…	K12126|2.2e-18|gmx:100820151|K12126 phytochrome-interacting factor 3 | (RefSeq) transcription factor PIF3	Plant hormone signal transduction (ko04075);; Circadian rhythm - plant (ko04712)	Helix-loop-helix DNA-binding domain	Transcription factor UNE10 [Hibiscus syriacus]
gene-LOC120121880	bHLH	4.57026	2.34815	1.64107	1.3736	4.09404	-0.616484	normal	-0.65168	normal	-0.687468	normal	0.179107	normal	Molecular Function: protein dimerization activity (GO:0046983);;	--	--	Helix-loop-helix DNA-binding domain	PREDICTED: transcription factor ILR3-like [Gossypium hirsutum]
gene-LOC120186489	bHLH	18.736	12.3653	11.6641	7.33735	10.7272	-0.258444	normal	0.160704	normal	-0.2829	normal	-0.471474	normal	Molecular Function: protein dimerization activity (GO:0046983);;	--	--	Helix-loop-helix DNA-binding domain	Transcription factor ILR3 [Hibiscus syriacus]
gene-LOC120115125	bHLH	44.8556	43.4826	15.2457	10.3981	5.37157	0.295887	normal	-0.720699	normal	-1.01068	normal	-2.73012	down	Molecular Function: protein dimerization activity (GO:0046983);;	K18878|3.6e-32|cann:107866053|K18878 BHLH transcription factor Upa20 | (RefSeq) Upa20; transcription factor bHLH137-like	Plant-pathogen interaction (ko04626)	Helix-loop-helix DNA-binding domain	Transcription factor bHLH77 [Hibiscus syriacus]
gene-LOC120179438	bHLH	15.8223	15.4913	17.4029	12.1064	18.3061	0.309034	normal	0.972348	normal	0.656256	normal	0.543756	normal	Molecular Function: protein dimerization activity (GO:0046983);;	--	--	Helix-loop-helix DNA-binding domain	Transcription factor ILR3 [Hibiscus syriacus]
gene-LOC120119229	bHLH	1.55406	0.459398	0.585134	0.243025	2.11484	-1.40613	normal	-0.558909	normal	-1.49862	normal	0.761424	normal	Molecular Function: molecular_function (GO:0003674);; Molecular Function: transcription factor activity, sequence-specific DNA binding (GO:0003700);; Cellular Component: cellular_component (GO:0005575);; Cellular Component: intracellular (GO:0005622);; Cellular Component: cell (GO:0005623);; Cellular Component: nucleus (GO:0005634);; Biological Process: regulation of transcription, DNA-templated …	K20558|1.0e-37|atr:18437056|K20558 transcription factor SPEECHLESS | (RefSeq) transcription factor SPEECHLESS isoform X2	MAPK signaling pathway - plant (ko04016)	Helix-loop-helix DNA-binding domain	Transcription factor FAMA [Hibiscus syriacus]
gene-LOC120125998	bHLH	1.01772	1.22617	0.992452	0.719379	1.22124	0.60568	normal	0.79789	normal	0.514906	normal	0.6039	normal	Biological Process: reproduction (GO:0000003);; Molecular Function: transcription regulatory region sequence-specific DNA binding (GO:0000976);; Molecular Function: RNA polymerase II transcription factor activity, sequence-specific DNA binding (GO:0000981);; Molecular Function: core promoter sequence-specific DNA binding (GO:0001046);; Molecular Function: core promoter binding (GO:0001047);; Mole…	K18878|3.8e-10|cann:107866053|K18878 BHLH transcription factor Upa20 | (RefSeq) Upa20; transcription factor bHLH137-like	Plant-pathogen interaction (ko04626)	Helix-loop-helix DNA-binding domain	bHLH129 protein [Hibiscus syriacus]
gene-LOC120132752	bHLH	3.74783	1.56278	1.41326	1.7115	1.69134	-0.91889	normal	-0.567317	normal	-0.102038	normal	-0.81579	normal	Molecular Function: protein dimerization activity (GO:0046983);;	K16190|4.7e-15|bdi:100843665|K16190 glucuronokinase [EC:2.7.1.43] | (RefSeq) transcription factor TDR	Pentose and glucuronate interconversions (ko00040);; Ascorbate and aldarate metabolism (ko00053);; Amino sugar and nucleotide sugar metabolism (ko00520)	Helix-loop-helix DNA-binding domain	Transcription factor SCREAM2 [Hibiscus syriacus]
gene-LOC120131033	bHLH	2.04499	2.14427	0.689883	1.31252	0.888018	0.398739	normal	-0.71848	normal	0.404381	normal	-0.861722	normal	Molecular Function: protein dimerization activity (GO:0046983);;	K12126|8.2e-27|ppp:112291418|K12126 phytochrome-interacting factor 3 | (RefSeq) hormone receptor 4-like isoform X1	Plant hormone signal transduction (ko04075);; Circadian rhythm - plant (ko04712)	Helix-loop-helix DNA-binding domain	transcription factor SPATULA-like isoform X2 [Durio zibethinus]
gene-LOC120207911	bHLH	4.52642	1.81923	5.00679	1.2362	2.51719	-0.97051	normal	0.995611	normal	-0.760339	normal	-0.510008	normal	Biological Process: reproduction (GO:0000003);; Molecular Function: transcription regulatory region sequence-specific DNA binding (GO:0000976);; Molecular Function: RNA polymerase II transcription factor activity, sequence-specific DNA binding (GO:0000981);; Molecular Function: core promoter sequence-specific DNA binding (GO:0001046);; Molecular Function: core promoter binding (GO:0001047);; Mole…	K18878|1.0e-09|cann:107866053|K18878 BHLH transcription factor Upa20 | (RefSeq) Upa20; transcription factor bHLH137-like	Plant-pathogen interaction (ko04626)	Helix-loop-helix DNA-binding domain	Transcription factor bHLH80 [Hibiscus syriacus]
Hibiscus_syriacus_newGene_13781	bHLH	19.305	14.1975	15.5063	16.4912	8.70807	-0.102857	normal	0.520817	normal	0.846311	normal	-0.817619	normal	Biological Process: reproduction (GO:0000003);; Molecular Function: transcription regulatory region sequence-specific DNA binding (GO:0000976);; Molecular Function: RNA polymerase II transcription factor activity, sequence-specific DNA binding (GO:0000981);; Molecular Function: core promoter sequence-specific DNA binding (GO:0001046);; Molecular Function: core promoter binding (GO:0001047);; Mole…	K12126|1.63e-18|smo:SELMODRAFT_114141|K12126 phytochrome-interacting factor 3 | (RefSeq) PIF3; hypothetical protein	Plant hormone signal transduction (ko04075);; Circadian rhythm - plant (ko04712)	Helix-loop-helix DNA-binding domain	Transcription factor bHLH66 [Hibiscus syriacus]
Hibiscus_syriacus_newGene_17762	bHLH	2.25343	2.5327	1.76862	1.35397	1.79718	0.363573	normal	0.256618	normal	0.0176545	normal	-0.129507	normal	Molecular Function: protein dimerization activity (GO:0046983);;	--	--	Helix-loop-helix DNA-binding domain	transcription factor bHLH81-like isoform X3 [Gossypium australe]
gene-LOC120184263	bHLH	9.47039	4.87181	3.14397	2.17324	5.57895	-0.618228	normal	-0.745004	normal	-1.03004	normal	-0.430562	normal	Molecular Function: protein dimerization activity (GO:0046983);;	--	--	Helix-loop-helix DNA-binding domain	Transcription factor BIM2 [Hibiscus syriacus]
gene-LOC120181828	bHLH	12.3171	12.8337	7.10266	3.06901	4.99755	0.39982	normal	0.0482278	normal	-0.952219	normal	-0.968935	normal	Molecular Function: protein dimerization activity (GO:0046983);;	K18878|3.1e-06|cann:107866053|K18878 BHLH transcription factor Upa20 | (RefSeq) Upa20; transcription factor bHLH137-like	Plant-pathogen interaction (ko04626)	Helix-loop-helix DNA-binding domain	hypothetical protein E1A91_A10G151300v1 [Gossypium mustelinum]
gene-LOC120155348	bHLH	2.9115	1.29911	3.17229	0.724983	3.90605	-0.819455	normal	0.961716	normal	-0.944826	normal	0.756812	normal	Biological Process: reproduction (GO:0000003);; Molecular Function: transcription regulatory region sequence-specific DNA binding (GO:0000976);; Molecular Function: RNA polymerase II transcription factor activity, sequence-specific DNA binding (GO:0000981);; Molecular Function: core promoter sequence-specific DNA binding (GO:0001046);; Molecular Function: core promoter binding (GO:0001047);; Mole…	K18878|1.1e-09|cann:107866053|K18878 BHLH transcription factor Upa20 | (RefSeq) Upa20; transcription factor bHLH137-like	Plant-pathogen interaction (ko04626)	Helix-loop-helix DNA-binding domain	bHLH130 protein [Hibiscus syriacus]
gene-LOC120183946	bHLH	47.9777	49.9828	36.9704	22.8859	25.9177	0.399745	normal	0.460364	normal	-0.0365679	normal	-0.556565	normal	Molecular Function: protein dimerization activity (GO:0046983);;	K18878|1.4e-28|cann:107866053|K18878 BHLH transcription factor Upa20 | (RefSeq) Upa20; transcription factor bHLH137-like	Plant-pathogen interaction (ko04626)	Helix-loop-helix DNA-binding domain	Transcription factor bHLH77 [Hibiscus syriacus]
gene-LOC120181819	bHLH	14.1745	14.4592	7.22387	3.51653	5.28827	0.368124	normal	-0.126426	normal	-0.931981	normal	-1.0918	down	Molecular Function: methyltransferase activity (GO:0008168);; Biological Process: methylation (GO:0032259);;	K18878|4.7e-08|cann:107866053|K18878 BHLH transcription factor Upa20 | (RefSeq) Upa20; transcription factor bHLH137-like	Plant-pathogen interaction (ko04626)	Helix-loop-helix DNA-binding domain	histone-lysine N-methyltransferase ATX2-like [Hibiscus syriacus]
gene-LOC120159163	bHLH	31.8627	18.3746	32.9733	23.0522	35.2331	-0.454956	normal	0.883374	normal	0.575436	normal	0.47593	normal	Molecular Function: protein dimerization activity (GO:0046983);;	--	--	Helix-loop-helix DNA-binding domain	Transcription factor ILR3 [Hibiscus syriacus]
gene-LOC120161737	bHLH	1.23701	0.822941	0.36347	0.344136	1.25422	-0.270948	normal	-0.900291	normal	-0.706562	normal	0.308411	normal	Molecular Function: transcription regulatory region sequence-specific DNA binding (GO:0000976);; Molecular Function: RNA polymerase II transcription factor activity, sequence-specific DNA binding (GO:0000981);; Molecular Function: core promoter sequence-specific DNA binding (GO:0001046);; Molecular Function: core promoter binding (GO:0001047);; Molecular Function: regulatory region nucleic acid b…	K18878|3.4e-08|cann:107866053|K18878 BHLH transcription factor Upa20 | (RefSeq) Upa20; transcription factor bHLH137-like	Plant-pathogen interaction (ko04626)	Helix-loop-helix DNA-binding domain	Transcription factor bHLH80 [Hibiscus syriacus]
gene-LOC120127821	bHLH	22.6534	17.7041	15.691	15.3471	25.0559	-0.01547	normal	0.311963	normal	0.485043	normal	0.478993	normal	Molecular Function: protein dimerization activity (GO:0046983);;	--	--	Helix-loop-helix DNA-binding domain	Transcription factor ILR3 [Hibiscus syriacus]
gene-LOC120133890	bHLH	33.2902	132.77	21.1159	27.5497	10.2202	2.35001	up	0.206207	normal	0.8126	normal	-1.37886	down	Biological Process: reproduction (GO:0000003);; Biological Process: developmental process involved in reproduction (GO:0003006);; Molecular Function: molecular_function (GO:0003674);; Molecular Function: transcription factor activity, sequence-specific DNA binding (GO:0003700);; Cellular Component: cellular_component (GO:0005575);; Cellular Component: intracellular (GO:0005622);; Cellular Compone…	K18878|7.3e-27|cann:107866053|K18878 BHLH transcription factor Upa20 | (RefSeq) Upa20; transcription factor bHLH137-like	Plant-pathogen interaction (ko04626)	Helix-loop-helix DNA-binding domain	Transcription factor BPE [Hibiscus syriacus]
gene-LOC120124809	bHLH	14.7466	35.1727	7.43084	4.31159	2.04664	1.58174	up	-0.148994	normal	-0.712561	normal	-2.49303	down	Molecular Function: molecular_function (GO:0003674);; Molecular Function: nucleic acid binding (GO:0003676);; Molecular Function: DNA binding (GO:0003677);; Molecular Function: transcription factor activity, sequence-specific DNA binding (GO:0003700);; Molecular Function: binding (GO:0005488);; Biological Process: regulation of transcription, DNA-templated (GO:0006355);; Biological Process: biolo…	K18878|2.3e-30|cann:107866053|K18878 BHLH transcription factor Upa20 | (RefSeq) Upa20; transcription factor bHLH137-like	Plant-pathogen interaction (ko04626)	Helix-loop-helix DNA-binding domain	Transcription factor bHLH74 [Hibiscus syriacus]
gene-LOC120136803	bHLH	1.69708	2.47812	5.68189	1.57014	5.2287	0.879228	normal	2.56078	up	0.944513	normal	1.95097	up	Molecular Function: protein dimerization activity (GO:0046983);;	K18878|1.5e-08|cann:107866053|K18878 BHLH transcription factor Upa20 | (RefSeq) Upa20; transcription factor bHLH137-like	Plant-pathogen interaction (ko04626)	Helix-loop-helix DNA-binding domain	hypothetical protein F3Y22_tig00110637pilonHSYRG00025 [Hibiscus syriacus]
gene-LOC120164221	bHLH	1.40126	0.534914	4.33337	0.643464	2.94369	-1.05011	normal	2.45164	up	-0.0363835	normal	1.38908	up	Biological Process: response to acid chemical (GO:0001101);; Molecular Function: molecular_function (GO:0003674);; Molecular Function: nucleic acid binding (GO:0003676);; Molecular Function: DNA binding (GO:0003677);; Molecular Function: transcription factor activity, sequence-specific DNA binding (GO:0003700);; Molecular Function: binding (GO:0005488);; Molecular Function: calcium ion binding (G…	K13422|1.6e-283|tcc:18606039|K13422 transcription factor MYC2 | (RefSeq) transcription factor MYC2	MAPK signaling pathway - plant (ko04016);; Plant hormone signal transduction (ko04075)	bHLH-MYC and R2R3-MYB transcription factors N-terminal	Transcription factor MYC4 [Hibiscus syriacus]
gene-LOC120181312	bHLH	32.3789	45.3252	43.1922	30.3157	29.4186	0.825364	normal	1.25043	up	0.952137	normal	0.192871	normal	Molecular Function: protein dimerization activity (GO:0046983);;	K13422|7.0e-06|hbr:110656055|K13422 transcription factor MYC2 | (RefSeq) transcription factor MYC2-like isoform X1	MAPK signaling pathway - plant (ko04016);; Plant hormone signal transduction (ko04075)	Helix-loop-helix DNA-binding domain	Transcription factor BIM1, putative isoform 2 [Hibiscus syriacus]
gene-LOC120166638	bHLH	8.77067	10.3128	16.3114	8.13329	10.2893	0.573735	normal	1.73138	up	0.960635	normal	0.561943	normal	Biological Process: reproduction (GO:0000003);; Molecular Function: transcription regulatory region sequence-specific DNA binding (GO:0000976);; Molecular Function: RNA polymerase II transcription factor activity, sequence-specific DNA binding (GO:0000981);; Molecular Function: core promoter sequence-specific DNA binding (GO:0001046);; Molecular Function: core promoter binding (GO:0001047);; Mole…	K12126|8.8e-15|smo:SELMODRAFT_114141|K12126 phytochrome-interacting factor 3 | (RefSeq) PIF3; hypothetical protein	Plant hormone signal transduction (ko04075);; Circadian rhythm - plant (ko04712)	Helix-loop-helix DNA-binding domain	Transcription factor bHLH66 [Hibiscus syriacus]
gene-LOC120158038	bHLH	65.5041	77.8206	86.6212	48.7552	37.3107	0.586625	normal	1.23824	up	0.635241	normal	-0.478977	normal	Molecular Function: DNA binding (GO:0003677);;	K18878|2.4e-28|cann:107866053|K18878 BHLH transcription factor Upa20 | (RefSeq) Upa20; transcription factor bHLH137-like	Plant-pathogen interaction (ko04626)	Helix-loop-helix DNA-binding domain	Basic helix-loop-helix DNA-binding superfamily protein, putative isoform 2 [Hibiscus syriacus]
gene-LOC120139645	bHLH	1.65287	0.756306	1.9245	0.878297	3.50039	-0.759275	normal	1.05294	up	0.194482	normal	1.41299	up	Molecular Function: transcription regulatory region sequence-specific DNA binding (GO:0000976);; Molecular Function: RNA polymerase II transcription factor activity, sequence-specific DNA binding (GO:0000981);; Molecular Function: core promoter sequence-specific DNA binding (GO:0001046);; Molecular Function: core promoter binding (GO:0001047);; Molecular Function: regulatory region nucleic acid b…	K18878|2.2e-07|cann:107866053|K18878 BHLH transcription factor Upa20 | (RefSeq) Upa20; transcription factor bHLH137-like	Plant-pathogen interaction (ko04626)	Helix-loop-helix DNA-binding domain	bHLH129 protein [Hibiscus syriacus]
gene-LOC120208147	bHLH	4.40771	3.60321	7.17428	3.51242	4.79419	0.0476074	normal	1.5452	up	0.747024	normal	0.451475	normal	Molecular Function: protein dimerization activity (GO:0046983);;	K11253|8.1e-15|pop:18096237|K11253 histone H3 | (RefSeq) uncharacterized protein LOC18096237	--	Helix-loop-helix DNA-binding domain	Transcription factor UNE12 [Hibiscus syriacus]
gene-LOC120199492	bHLH	5.62965	1.8066	9.56929	3.70605	2.20847	-1.3038	normal	1.60047	up	0.512102	normal	-1.01143	normal	Biological Process: response to acid chemical (GO:0001101);; Molecular Function: molecular_function (GO:0003674);; Molecular Function: nucleic acid binding (GO:0003676);; Molecular Function: DNA binding (GO:0003677);; Molecular Function: transcription factor activity, sequence-specific DNA binding (GO:0003700);; Molecular Function: binding (GO:0005488);; Molecular Function: calcium ion binding (G…	K13422|2.0e-291|tcc:18606039|K13422 transcription factor MYC2 | (RefSeq) transcription factor MYC2	MAPK signaling pathway - plant (ko04016);; Plant hormone signal transduction (ko04075)	bHLH-MYC and R2R3-MYB transcription factors N-terminal	Transcription factor MYC4 [Hibiscus syriacus]
gene-LOC120160792	bHLH	14.6416	15.7565	17.8713	9.91056	2.10161	0.446078	normal	1.11614	up	0.515129	normal	-2.46593	down	Molecular Function: DNA binding (GO:0003677);;	K18878|4.8e-34|cann:107866053|K18878 BHLH transcription factor Upa20 | (RefSeq) Upa20; transcription factor bHLH137-like	Plant-pathogen interaction (ko04626)	Helix-loop-helix DNA-binding domain	Basic helix-loop-helix DNA-binding superfamily protein isoform 2 [Hibiscus syriacus]
gene-LOC120128797	bHLH	2.67881	2.91275	3.26305	2.51399	3.39439	0.498996	normal	1.11994	up	0.96012	normal	0.668372	normal	Molecular Function: transcription regulatory region sequence-specific DNA binding (GO:0000976);; Molecular Function: RNA polymerase II transcription factor activity, sequence-specific DNA binding (GO:0000981);; Molecular Function: core promoter sequence-specific DNA binding (GO:0001046);; Molecular Function: core promoter binding (GO:0001047);; Molecular Function: regulatory region nucleic acid b…	K11253|8.4e-07|pop:18096237|K11253 histone H3 | (RefSeq) uncharacterized protein LOC18096237	--	Helix-loop-helix DNA-binding domain	Transcription factor bHLH80 [Hibiscus syriacus]
gene-LOC120172496	bHLH	1.72086	2.86698	2.82606	1.0798	1.90816	1.07398	up	1.54384	up	0.365752	normal	0.48506	normal	Molecular Function: protein dimerization activity (GO:0046983);;	K18878|7.8e-08|cann:107866053|K18878 BHLH transcription factor Upa20 | (RefSeq) Upa20; transcription factor bHLH137-like	Plant-pathogen interaction (ko04626)	Helix-loop-helix DNA-binding domain	bHLH122 protein [Hibiscus syriacus]
gene-LOC120216940	bHLH	11.9898	27.7372	18.1126	6.10334	7.61023	1.54712	up	1.42704	up	0.0888101	normal	-0.326961	normal	Molecular Function: protein dimerization activity (GO:0046983);;	K18878|2.4e-28|cann:107866053|K18878 BHLH transcription factor Upa20 | (RefSeq) Upa20; transcription factor bHLH137-like	Plant-pathogen interaction (ko04626)	Helix-loop-helix DNA-binding domain	Transcription factor bHLH48 [Hibiscus syriacus]
gene-LOC120187095	bHLH	13.9728	38.3395	27.0143	8.33482	0.253286	1.79342	up	1.80016	up	0.344881	normal	-5.40621	down	Molecular Function: molecular_function (GO:0003674);; Molecular Function: transcription factor activity, sequence-specific DNA binding (GO:0003700);; Biological Process: regulation of transcription, DNA-templated (GO:0006355);; Biological Process: biological_process (GO:0008150);; Biological Process: regulation of biosynthetic process (GO:0009889);; Biological Process: regulation of gene expressi…	K20558|6.2e-24|adu:107495120|K20558 transcription factor SPEECHLESS | (RefSeq) transcription factor SPEECHLESS	MAPK signaling pathway - plant (ko04016)	Helix-loop-helix DNA-binding domain	Transcription factor bHLH71 [Hibiscus syriacus]
gene-LOC120139749	bHLH	9.70055	29.1503	16.5948	9.01383	8.57313	1.92418	up	1.61149	up	0.940622	normal	0.157656	normal	Molecular Function: protein dimerization activity (GO:0046983);;	K18878|7.7e-27|cann:107866053|K18878 BHLH transcription factor Upa20 | (RefSeq) Upa20; transcription factor bHLH137-like	Plant-pathogen interaction (ko04626)	Helix-loop-helix DNA-binding domain	Transcription factor bHLH49 [Hibiscus syriacus]
Hibiscus_syriacus_newGene_28051	bHLH	4.29107	1.34852	4.59524	4.45479	31.9191	-1.23827	down	0.937972	normal	1.19941	up	3.20565	up	Molecular Function: protein dimerization activity (GO:0046983);;	K13422|3.04e-14|mesc:110604711|K13422 transcription factor MYC2 | (RefSeq) transcription factor MYC2	MAPK signaling pathway - plant (ko04016);; Plant hormone signal transduction (ko04075)	Helix-loop-helix DNA-binding domain	Basic helix-loop-helix protein A [Hibiscus syriacus]
gene-LOC120143808	bHLH	1.17687	1.31265	1.38854	2.11563	0.453241	0.503516	normal	1.09778	normal	1.9597	up	--	--	Molecular Function: molecular_function (GO:0003674);; Molecular Function: transcription factor activity, sequence-specific DNA binding (GO:0003700);; Biological Process: regulation of transcription, DNA-templated (GO:0006355);; Biological Process: biological_process (GO:0008150);; Biological Process: regulation of biosynthetic process (GO:0009889);; Biological Process: regulation of gene expressi…	K13422|1.5e-11|ghi:107912227|K13422 transcription factor MYC2 | (RefSeq) transcription factor MYC2-like	MAPK signaling pathway - plant (ko04016);; Plant hormone signal transduction (ko04075)	Helix-loop-helix DNA-binding domain	Transcription factor bHLH90 [Hibiscus syriacus]
gene-LOC120218610	bHLH	6.95984	5.46014	3.60774	10.4655	7.03576	-0.00743519	normal	-0.107787	normal	1.62202	up	0.356492	normal	Molecular Function: molecular_function (GO:0003674);; Molecular Function: transcription factor activity, sequence-specific DNA binding (GO:0003700);; Cellular Component: cellular_component (GO:0005575);; Cellular Component: intracellular (GO:0005622);; Cellular Component: cell (GO:0005623);; Cellular Component: nucleus (GO:0005634);; Biological Process: regulation of transcription, DNA-templated …	K18878|1.8e-32|cann:107866053|K18878 BHLH transcription factor Upa20 | (RefSeq) Upa20; transcription factor bHLH137-like	Plant-pathogen interaction (ko04626)	Helix-loop-helix DNA-binding domain	Transcription factor bHLH77 [Hibiscus syriacus]
gene-LOC120208413	bHLH	4.95021	2.87332	1.93862	7.96656	13.0219	-0.43998	normal	-0.509787	normal	1.75024	up	1.72364	up	Biological Process: reproduction (GO:0000003);; Molecular Function: molecular_function (GO:0003674);; Molecular Function: transcription factor activity, sequence-specific DNA binding (GO:0003700);; Cellular Component: cellular_component (GO:0005575);; Cellular Component: cell-cell junction (GO:0005911);; Biological Process: regulation of transcription, DNA-templated (GO:0006355);; Biological Proc…	K12126|3.9e-18|ppp:112275291|K12126 phytochrome-interacting factor 3 | (RefSeq) uncharacterized protein LOC112275291 isoform X1	Plant hormone signal transduction (ko04075);; Circadian rhythm - plant (ko04712)	Helix-loop-helix DNA-binding domain	putative Nuc-1 negative regulatory protein preg [Hibiscus syriacus]
gene-LOC120156196	bHLH	1.47731	1.3223	1.99931	3.28311	3.11459	0.172633	normal	1.26128	normal	2.17206	up	1.40048	up	Molecular Function: protein dimerization activity (GO:0046983);;	K16190|3.9e-12|bdi:100843665|K16190 glucuronokinase [EC:2.7.1.43] | (RefSeq) transcription factor TDR	Pentose and glucuronate interconversions (ko00040);; Ascorbate and aldarate metabolism (ko00053);; Amino sugar and nucleotide sugar metabolism (ko00520)	Helix-loop-helix DNA-binding domain	Transcription factor bHLH93 [Hibiscus syriacus]
gene-LOC120186418	bHLH	2.88721	4.45206	2.78319	4.34495	4.59099	0.962452	normal	0.778672	normal	1.63092	up	0.999861	normal	Molecular Function: protein dimerization activity (GO:0046983);;	K16189|2.0e-58|psom:113281592|K16189 phytochrome-interacting factor 4 | (RefSeq) transcription factor PIF4-like isoform X1	Plant hormone signal transduction (ko04075)	Helix-loop-helix DNA-binding domain	hypothetical protein E1A91_D07G177400v1 [Gossypium mustelinum]
gene-LOC120181567	bHLH	3.35578	1.24402	0.410584	11.6735	5.05299	-1.07961	normal	-2.16713	normal	2.81054	up	0.904539	normal	Biological Process: reproduction (GO:0000003);; Molecular Function: molecular_function (GO:0003674);; Molecular Function: transcription factor activity, sequence-specific DNA binding (GO:0003700);; Cellular Component: cellular_component (GO:0005575);; Cellular Component: cell-cell junction (GO:0005911);; Biological Process: regulation of transcription, DNA-templated (GO:0006355);; Biological Proc…	K12126|1.6e-24|ppp:112275291|K12126 phytochrome-interacting factor 3 | (RefSeq) uncharacterized protein LOC112275291 isoform X1	Plant hormone signal transduction (ko04075);; Circadian rhythm - plant (ko04712)	Helix-loop-helix DNA-binding domain	hypothetical protein F3Y22_tig00112529pilonHSYRG00032 [Hibiscus syriacus]
gene-LOC120156005	bHLH	3.91816	2.33586	3.86476	4.36991	1.24369	-0.396417	normal	0.823908	normal	1.22736	up	-1.30165	down	Molecular Function: molecular_function (GO:0003674);; Molecular Function: transcription factor activity, sequence-specific DNA binding (GO:0003700);; Cellular Component: cellular_component (GO:0005575);; Cellular Component: intracellular (GO:0005622);; Cellular Component: cell (GO:0005623);; Cellular Component: nucleus (GO:0005634);; Biological Process: regulation of transcription, DNA-templated …	K18878|1.6e-30|cann:107866053|K18878 BHLH transcription factor Upa20 | (RefSeq) Upa20; transcription factor bHLH137-like	Plant-pathogen interaction (ko04626)	Helix-loop-helix DNA-binding domain	Transcription factor bHLH77 [Hibiscus syriacus]
gene-LOC120167813	bHLH	2.79239	1.7032	2.52686	3.39729	4.35566	-0.380724	normal	0.707282	normal	1.35661	up	0.968752	normal	Molecular Function: transcriptional activator activity, RNA polymerase II transcription regulatory region sequence-specific binding (GO:0001228);; Cellular Component: nucleus (GO:0005634);; Molecular Function: protein dimerization activity (GO:0046983);;	K12126|3.7e-13|aof:109848277|K12126 phytochrome-interacting factor 3 | (RefSeq) transcription factor PIF3-like	Plant hormone signal transduction (ko04075);; Circadian rhythm - plant (ko04712)	Helix-loop-helix DNA-binding domain	uncharacterized protein LOC110410349 [Herrania umbratica]
gene-LOC120181595	bHLH	23.3354	48.0241	23.7254	24.6756	7.73313	1.38082	up	0.856698	normal	1.11595	up	-1.26164	down	Molecular Function: molecular_function (GO:0003674);; Molecular Function: nucleic acid binding (GO:0003676);; Molecular Function: DNA binding (GO:0003677);; Molecular Function: transcription factor activity, sequence-specific DNA binding (GO:0003700);; Molecular Function: binding (GO:0005488);; Cellular Component: cellular_component (GO:0005575);; Cellular Component: intracellular (GO:0005622);; …	K16190|4.0e-16|bdi:100843665|K16190 glucuronokinase [EC:2.7.1.43] | (RefSeq) transcription factor TDR	Pentose and glucuronate interconversions (ko00040);; Ascorbate and aldarate metabolism (ko00053);; Amino sugar and nucleotide sugar metabolism (ko00520)	Helix-loop-helix DNA-binding domain	Transcription factor ICE1 [Hibiscus syriacus]
gene-LOC120140744	bHLH	38.7434	78.3924	34.3743	42.2956	36.4876	1.35702	up	0.665629	normal	1.18633	up	0.248592	normal	Molecular Function: molecular_function (GO:0003674);; Molecular Function: nucleic acid binding (GO:0003676);; Molecular Function: DNA binding (GO:0003677);; Molecular Function: transcription factor activity, sequence-specific DNA binding (GO:0003700);; Molecular Function: binding (GO:0005488);; Biological Process: regulation of transcription, DNA-templated (GO:0006355);; Biological Process: biolo…	K18878|1.8e-26|cann:107866053|K18878 BHLH transcription factor Upa20 | (RefSeq) Upa20; transcription factor bHLH137-like	Plant-pathogen interaction (ko04626)	Helix-loop-helix DNA-binding domain	Transcription factor bHLH79 [Hibiscus syriacus]
gene-LOC120135318	bHLH	3.67241	1.13666	35.7913	45.082	19.1834	-1.35101	normal	4.11172	up	4.67002	up	2.70835	up	Molecular Function: protein dimerization activity (GO:0046983);;	K12126|2.8e-69|ghi:107912232|K12126 phytochrome-interacting factor 3 | (RefSeq) uncharacterized protein LOC107912232	Plant hormone signal transduction (ko04075);; Circadian rhythm - plant (ko04712)	Helix-loop-helix DNA-binding domain	putative Tetratricopeptide repeat-like superfamily protein [Hibiscus syriacus]
gene-LOC120136388	bHLH	1.54041	0.954932	3.55948	1.74861	0.702561	-0.330934	normal	2.04109	up	1.23893	up	-0.792342	normal	Molecular Function: protein dimerization activity (GO:0046983);;	K12126|5.6e-65|gra:105802905|K12126 phytochrome-interacting factor 3 | (RefSeq) uncharacterized LOC105802905	Plant hormone signal transduction (ko04075);; Circadian rhythm - plant (ko04712)	Helix-loop-helix DNA-binding domain	putative Tetratricopeptide repeat-like superfamily protein [Hibiscus syriacus]
gene-LOC120217630	bHLH	6.77276	3.3701	18.37	13.71	13.36	-0.658786	normal	2.28573	up	2.06576	up	1.31465	up	Molecular Function: protein dimerization activity (GO:0046983);;	--	--	Helix-loop-helix DNA-binding domain	bHLH115 protein [Hibiscus syriacus]
gene-LOC120140892	bHLH	9.54843	8.68787	40.4531	30.5274	8.6202	0.203258	normal	2.9156	up	2.73239	up	0.1819	normal	Molecular Function: protein dimerization activity (GO:0046983);;	--	--	Helix-loop-helix DNA-binding domain	Transcription factor BIM1, putative isoform 2 [Hibiscus syriacus]
gene-LOC120183790	bHLH	5.17257	7.42191	9.90867	11.3114	3.13412	0.861244	normal	1.77647	up	2.20097	up	-0.388621	normal	Molecular Function: molecular_function (GO:0003674);; Molecular Function: nucleic acid binding (GO:0003676);; Molecular Function: DNA binding (GO:0003677);; Molecular Function: transcription factor activity, sequence-specific DNA binding (GO:0003700);; Molecular Function: binding (GO:0005488);; Cellular Component: cellular_component (GO:0005575);; Cellular Component: intracellular (GO:0005622);; …	K18878|2.1e-27|cann:107866053|K18878 BHLH transcription factor Upa20 | (RefSeq) Upa20; transcription factor bHLH137-like	Plant-pathogen interaction (ko04626)	Helix-loop-helix DNA-binding domain	Transcription factor bHLH63 [Hibiscus syriacus]
gene-LOC120129536	bHLH	2.19839	5.21743	22.8459	11.483	11.0093	1.57577	normal	4.21208	up	3.44948	up	2.64694	up	Molecular Function: protein dimerization activity (GO:0046983);;	K18878|5.1e-09|cann:107866053|K18878 BHLH transcription factor Upa20 | (RefSeq) Upa20; transcription factor bHLH137-like	Plant-pathogen interaction (ko04626)	Helix-loop-helix DNA-binding domain	Transcription factor bHLH80 [Hibiscus syriacus]
gene-LOC120156827	bHLH	2.47981	2.547	15.1411	6.26861	12.9596	0.378692	normal	3.44448	up	2.37787	up	2.71305	up	Biological Process: reproduction (GO:0000003);; Molecular Function: transcription regulatory region sequence-specific DNA binding (GO:0000976);; Molecular Function: RNA polymerase II transcription factor activity, sequence-specific DNA binding (GO:0000981);; Molecular Function: core promoter sequence-specific DNA binding (GO:0001046);; Molecular Function: core promoter binding (GO:0001047);; Mole…	K18878|2.6e-10|cann:107866053|K18878 BHLH transcription factor Upa20 | (RefSeq) Upa20; transcription factor bHLH137-like	Plant-pathogen interaction (ko04626)	Helix-loop-helix DNA-binding domain	bHLH128 protein [Hibiscus syriacus]
gene-LOC120147964	bHLH	10.7551	14.0486	31.5355	19.2323	40.6922	0.723876	normal	2.38709	up	1.87227	up	2.25099	up	Biological Process: reproduction (GO:0000003);; Molecular Function: transcription regulatory region sequence-specific DNA binding (GO:0000976);; Molecular Function: RNA polymerase II transcription factor activity, sequence-specific DNA binding (GO:0000981);; Molecular Function: core promoter sequence-specific DNA binding (GO:0001046);; Molecular Function: core promoter binding (GO:0001047);; Mole…	K16189|8.9e-14|eus:EUTSA_v10016715mg|K16189 phytochrome-interacting factor 4 | (RefSeq) hypothetical protein	Plant hormone signal transduction (ko04075)	Helix-loop-helix DNA-binding domain	Transcription factor bHLH66 [Hibiscus syriacus]
gene-LOC120154802	bHLH	18.4713	14.3471	66.9885	22.2719	60.1215	-0.0262667	normal	2.69549	up	1.36444	up	2.03368	up	Molecular Function: protein dimerization activity (GO:0046983);;	K18878|1.8e-14|cann:107866053|K18878 BHLH transcription factor Upa20 | (RefSeq) Upa20; transcription factor bHLH137-like	Plant-pathogen interaction (ko04626)	Helix-loop-helix DNA-binding domain	Transcription factor UNE12 [Hibiscus syriacus]
gene-LOC120190780	bHLH	5.13627	3.76485	6.96536	8.35637	6.00496	-0.104857	normal	1.27482	up	1.75091	up	0.554702	normal	Molecular Function: protein dimerization activity (GO:0046983);;	--	--	Helix-loop-helix DNA-binding domain	Transcription factor ILR3 [Hibiscus syriacus]
gene-LOC120148631	bHLH	1.70106	1.2748	7.52248	5.25968	14.5394	-0.0894362	normal	2.97602	up	2.67611	up	3.4084	up	Molecular Function: molecular_function (GO:0003674);; Molecular Function: transcription factor activity, sequence-specific DNA binding (GO:0003700);; Biological Process: regulation of transcription, DNA-templated (GO:0006355);; Biological Process: biological_process (GO:0008150);; Biological Process: regulation of biosynthetic process (GO:0009889);; Biological Process: regulation of gene expressi…	K22484|4.6e-25|pvu:PHAVU_001G121200g|K22484 transcriptional regulator CBF1 | (RefSeq) hypothetical protein	--	Helix-loop-helix DNA-binding domain	Differentiation-associated protein 1, putative isoform 1 [Hibiscus syriacus]
gene-LOC120127003	bHLH	0.34932	1.30474	9.3415	7.67318	0.859289	2.20767	normal	5.54043	up	5.50292	up	--	--	Molecular Function: molecular_function (GO:0003674);; Molecular Function: nucleic acid binding (GO:0003676);; Molecular Function: DNA binding (GO:0003677);; Molecular Function: transcription factor activity, sequence-specific DNA binding (GO:0003700);; Molecular Function: binding (GO:0005488);; Cellular Component: cellular_component (GO:0005575);; Cellular Component: intracellular (GO:0005622);; …	K18878|8.7e-29|cann:107866053|K18878 BHLH transcription factor Upa20 | (RefSeq) Upa20; transcription factor bHLH137-like	Plant-pathogen interaction (ko04626)	Helix-loop-helix DNA-binding domain	Transcription factor bHLH49 [Hibiscus syriacus]
gene-LOC120207184	bHLH	0.615282	0.569429	4.77251	2.32234	1.60573	0.227935	normal	3.78442	up	2.96982	up	1.7013	up	Molecular Function: regulatory region nucleic acid binding (GO:0001067);; Biological Process: response to acid chemical (GO:0001101);; Molecular Function: molecular_function (GO:0003674);; Molecular Function: nucleic acid binding (GO:0003676);; Molecular Function: DNA binding (GO:0003677);; Molecular Function: transcription factor activity, sequence-specific DNA binding (GO:0003700);; Molecular F…	K13422|3.4e-67|thj:104814446|K13422 transcription factor MYC2 | (RefSeq) transcription factor MYC2-like isoform X2	MAPK signaling pathway - plant (ko04016);; Plant hormone signal transduction (ko04075)	bHLH-MYC and R2R3-MYB transcription factors N-terminal	Transcription factor bHLH13 [Hibiscus syriacus]
gene-LOC120200947	bHLH	1.48234	1.82093	12.2479	6.17036	6.53879	0.630862	normal	3.88262	up	3.09165	up	2.46438	up	Molecular Function: molecular_function (GO:0003674);; Molecular Function: transcription factor activity, sequence-specific DNA binding (GO:0003700);; Cellular Component: cellular_component (GO:0005575);; Cellular Component: intracellular (GO:0005622);; Cellular Component: cell (GO:0005623);; Cellular Component: nucleus (GO:0005634);; Biological Process: regulation of transcription, DNA-templated …	K18878|1.6e-27|cann:107866053|K18878 BHLH transcription factor Upa20 | (RefSeq) Upa20; transcription factor bHLH137-like	Plant-pathogen interaction (ko04626)	Helix-loop-helix DNA-binding domain	Transcription factor bHLH79 [Hibiscus syriacus]
gene-LOC120141340	bHLH	6.71442	3.98706	10.7429	11.0806	16.092	-0.414009	normal	1.52049	up	1.7662	up	1.58974	up	Biological Process: reproduction (GO:0000003);; Molecular Function: transcription regulatory region sequence-specific DNA binding (GO:0000976);; Molecular Function: RNA polymerase II transcription factor activity, sequence-specific DNA binding (GO:0000981);; Molecular Function: core promoter sequence-specific DNA binding (GO:0001046);; Molecular Function: core promoter binding (GO:0001047);; Mole…	K16189|6.6e-14|zma:100281419|K16189 phytochrome-interacting factor 4 | (RefSeq) PIF5; PIF5	Plant hormone signal transduction (ko04075)	Helix-loop-helix DNA-binding domain	Transcription factor bHLH82 [Hibiscus syriacus]
gene-LOC120169745	bHLH	1.23438	1.32385	2.01548	1.83555	6.83791	0.439484	normal	1.52338	up	1.60059	up	2.79306	up	Molecular Function: transcription regulatory region sequence-specific DNA binding (GO:0000976);; Molecular Function: RNA polymerase II transcription factor activity, sequence-specific DNA binding (GO:0000981);; Molecular Function: core promoter sequence-specific DNA binding (GO:0001046);; Molecular Function: core promoter binding (GO:0001047);; Molecular Function: regulatory region nucleic acid b…	K18878|1.7e-07|cann:107866053|K18878 BHLH transcription factor Upa20 | (RefSeq) Upa20; transcription factor bHLH137-like	Plant-pathogen interaction (ko04626)	Helix-loop-helix DNA-binding domain	bHLH129 protein [Hibiscus syriacus]
gene-LOC120138053	bHLH	4.83292	6.98286	19.5716	27.4441	21.1435	0.884257	normal	2.86387	up	3.5657	up	2.46817	up	Molecular Function: molecular_function (GO:0003674);; Molecular Function: nucleic acid binding (GO:0003676);; Molecular Function: DNA binding (GO:0003677);; Molecular Function: transcription factor activity, sequence-specific DNA binding (GO:0003700);; Molecular Function: binding (GO:0005488);; Cellular Component: cellular_component (GO:0005575);; Cellular Component: intracellular (GO:0005622);; …	K18878|3.4e-28|cann:107866053|K18878 BHLH transcription factor Upa20 | (RefSeq) Upa20; transcription factor bHLH137-like	Plant-pathogen interaction (ko04626)	Helix-loop-helix DNA-binding domain	Transcription factor bHLH63 [Hibiscus syriacus]
gene-LOC120158848	bHLH	3.9622	6.90071	10.8988	7.04627	16.0129	1.12847	normal	2.27377	up	1.83831	up	2.33198	up	Molecular Function: molecular_function (GO:0003674);; Molecular Function: nucleic acid binding (GO:0003676);; Molecular Function: DNA binding (GO:0003677);; Molecular Function: transcription factor activity, sequence-specific DNA binding (GO:0003700);; Molecular Function: binding (GO:0005488);; Biological Process: regulation of transcription, DNA-templated (GO:0006355);; Biological Process: biolo…	K18878|3.0e-30|cann:107866053|K18878 BHLH transcription factor Upa20 | (RefSeq) Upa20; transcription factor bHLH137-like	Plant-pathogen interaction (ko04626)	Helix-loop-helix DNA-binding domain	Transcription factor bHLH62 [Hibiscus syriacus]
gene-LOC120177238	bHLH	4.45753	4.29577	12.1242	6.45948	7.40909	0.285325	normal	2.28503	up	1.59685	up	1.06461	up	Molecular Function: protein dimerization activity (GO:0046983);;	K11253|8.1e-15|pop:18096237|K11253 histone H3 | (RefSeq) uncharacterized protein LOC18096237	--	Helix-loop-helix DNA-binding domain	Transcription factor UNE12 [Hibiscus syriacus]
gene-LOC120193655	bHLH	7.53031	17.3296	32.5857	39.4119	27.8343	1.53494	normal	2.95904	up	3.46101	up	2.21929	up	Molecular Function: protein dimerization activity (GO:0046983);;	K18878|1.3e-55|cann:107866053|K18878 BHLH transcription factor Upa20 | (RefSeq) Upa20; transcription factor bHLH137-like	Plant-pathogen interaction (ko04626)	Helix-loop-helix DNA-binding domain	Transcription factor bHLH49 [Hibiscus syriacus]
gene-LOC120164448	bHLH	3.06792	4.30073	5.98948	5.93021	5.75824	0.825671	normal	1.79222	up	1.96825	up	1.23509	up	Molecular Function: transcription regulatory region sequence-specific DNA binding (GO:0000976);; Molecular Function: RNA polymerase II transcription factor activity, sequence-specific DNA binding (GO:0000981);; Molecular Function: core promoter sequence-specific DNA binding (GO:0001046);; Molecular Function: core promoter binding (GO:0001047);; Molecular Function: regulatory region nucleic acid b…	K18878|9.0e-09|cann:107866053|K18878 BHLH transcription factor Upa20 | (RefSeq) Upa20; transcription factor bHLH137-like	Plant-pathogen interaction (ko04626)	Helix-loop-helix DNA-binding domain	Transcription factor bHLH80 [Hibiscus syriacus]
gene-LOC120207105	bHLH	8.03233	5.56999	25.5866	24.3703	14.6247	-0.1399	normal	2.53329	up	2.67161	up	1.22148	up	Molecular Function: molecular_function (GO:0003674);; Molecular Function: nucleic acid binding (GO:0003676);; Molecular Function: DNA binding (GO:0003677);; Molecular Function: transcription factor activity, sequence-specific DNA binding (GO:0003700);; Molecular Function: binding (GO:0005488);; Biological Process: regulation of transcription, DNA-templated (GO:0006355);; Biological Process: biolo…	K18878|9.9e-28|cann:107866053|K18878 BHLH transcription factor Upa20 | (RefSeq) Upa20; transcription factor bHLH137-like	Plant-pathogen interaction (ko04626)	Helix-loop-helix DNA-binding domain	Transcription factor bHLH79 [Hibiscus syriacus]
gene-LOC120158288	bHLH	0.627811	0.457442	2.19351	1.91391	0.896114	-0.114962	normal	2.62696	up	2.66685	up	0.835676	normal	Molecular Function: protein dimerization activity (GO:0046983);;	K12126|1.2e-50|gra:105802905|K12126 phytochrome-interacting factor 3 | (RefSeq) uncharacterized LOC105802905	Plant hormone signal transduction (ko04075);; Circadian rhythm - plant (ko04712)	Helix-loop-helix DNA-binding domain	putative Tetratricopeptide repeat-like superfamily protein [Hibiscus syriacus]
gene-LOC120185275	bHLH	4.10434	2.20118	7.10142	5.68177	31.3956	-0.544926	normal	1.63038	up	1.50394	up	3.26804	up	Molecular Function: protein dimerization activity (GO:0046983);;	K11253|5.9e-15|pop:18096237|K11253 histone H3 | (RefSeq) uncharacterized protein LOC18096237	--	Helix-loop-helix DNA-binding domain	Transcription factor bHLH66 [Hibiscus syriacus]
gene-LOC120183027	bHLH	15.9702	8.60761	42.4616	37.6719	33.7867	-0.555656	normal	2.25114	up	2.30032	up	1.41303	up	Molecular Function: protein dimerization activity (GO:0046983);;	K13422|1.4e-201|tcc:18613913|K13422 transcription factor MYC2 | (RefSeq) transcription factor bHLH14	MAPK signaling pathway - plant (ko04016);; Plant hormone signal transduction (ko04075)	bHLH-MYC and R2R3-MYB transcription factors N-terminal	Transcription factor MYC4 [Hibiscus syriacus]
gene-LOC120200536	bHLH	1.63906	2.56868	22.2705	13.0949	33.6345	0.977742	normal	4.60809	up	4.06923	up	4.68793	up	Molecular Function: protein dimerization activity (GO:0046983);;	K13422|2.6e-203|tcc:18613913|K13422 transcription factor MYC2 | (RefSeq) transcription factor bHLH14	MAPK signaling pathway - plant (ko04016);; Plant hormone signal transduction (ko04075)	bHLH-MYC and R2R3-MYB transcription factors N-terminal	BTB/POZ domain-containing protein [Hibiscus syriacus]
gene-LOC120208113	bHLH	2.5076	2.5173	6.6572	3.10148	2.38968	0.345566	normal	2.24725	up	1.38201	up	0.261075	normal	Molecular Function: regulatory region nucleic acid binding (GO:0001067);; Biological Process: response to acid chemical (GO:0001101);; Molecular Function: molecular_function (GO:0003674);; Molecular Function: nucleic acid binding (GO:0003676);; Molecular Function: DNA binding (GO:0003677);; Molecular Function: transcription factor activity, sequence-specific DNA binding (GO:0003700);; Molecular F…	K13422|4.7e-56|nta:107820916|K13422 transcription factor MYC2 | (RefSeq) transcription factor MYC2-like	MAPK signaling pathway - plant (ko04016);; Plant hormone signal transduction (ko04075)	bHLH-MYC and R2R3-MYB transcription factors N-terminal	Transcription factor bHLH13 [Hibiscus syriacus]
gene-LOC120128377	bHLH	1.54405	8.55934	16.6311	12.3661	3.18692	2.80331	up	4.2598	up	4.05684	up	1.37169	up	Molecular Function: DNA binding (GO:0003677);;	K18878|4.7e-32|cann:107866053|K18878 BHLH transcription factor Upa20 | (RefSeq) Upa20; transcription factor bHLH137-like	Plant-pathogen interaction (ko04626)	Helix-loop-helix DNA-binding domain	Basic helix-loop-helix DNA-binding superfamily protein isoform 2 [Hibiscus syriacus]
Hibiscus_syriacus_newGene_4963	bHLH	6.60978	10.8725	16.0672	19.9042	25.3173	1.05792	up	2.12048	up	2.62647	up	2.26981	up	Cellular Component: cellular_component (GO:0005575);; Cellular Component: intracellular (GO:0005622);; Cellular Component: cell (GO:0005623);; Cellular Component: nucleus (GO:0005634);; Cellular Component: organelle (GO:0043226);; Cellular Component: membrane-bounded organelle (GO:0043227);; Cellular Component: intracellular organelle (GO:0043229);; Cellular Component: intracellular membrane-boun…	K11253|1.20e-09|pop:18096237|K11253 histone H3 | (RefSeq) uncharacterized protein LOC18096237	--	Helix-loop-helix DNA-binding domain	Transcription factor bHLH79 [Hibiscus syriacus]
gene-LOC120123483	bHLH	0.697601	2.72117	4.4594	2.55619	2.56847	2.27999	up	3.50683	up	2.92281	up	2.20011	up	Molecular Function: transcription regulatory region sequence-specific DNA binding (GO:0000976);; Molecular Function: RNA polymerase II transcription factor activity, sequence-specific DNA binding (GO:0000981);; Molecular Function: core promoter sequence-specific DNA binding (GO:0001046);; Molecular Function: core promoter binding (GO:0001047);; Molecular Function: regulatory region nucleic acid b…	K18878|5.9e-08|cann:107866053|K18878 BHLH transcription factor Upa20 | (RefSeq) Upa20; transcription factor bHLH137-like	Plant-pathogen interaction (ko04626)	Helix-loop-helix DNA-binding domain	Transcription factor bHLH80 [Hibiscus syriacus]
gene-LOC120210711	bHLH	5.95218	10.7207	10.6845	11.9817	4.75666	1.18728	up	1.68164	up	2.04944	up	0.00997556	normal	Molecular Function: DNA binding (GO:0003677);;	K18878|1.0e-30|cann:107866053|K18878 BHLH transcription factor Upa20 | (RefSeq) Upa20; transcription factor bHLH137-like	Plant-pathogen interaction (ko04626)	Helix-loop-helix DNA-binding domain	Basic helix-loop-helix DNA-binding superfamily protein, putative isoform 2 [Hibiscus syriacus]
gene-LOC120217149	bHLH	4.36362	13.4158	50.3891	39.8292	36.2714	1.9524	up	4.38071	up	4.26223	up	3.39577	up	Molecular Function: DNA binding (GO:0003677);; Cellular Component: integral component of membrane (GO:0016021);; Molecular Function: protein dimerization activity (GO:0046983);;	K12126|1.8e-17|aof:109843010|K12126 phytochrome-interacting factor 3 | (RefSeq) transcription factor PIF3-like isoform X1	Plant hormone signal transduction (ko04075);; Circadian rhythm - plant (ko04712)	Helix-loop-helix DNA-binding domain	Basic helix-loop-helix DNA-binding superfamily protein isoform 1 [Theobroma cacao]
gene-LOC120173028	bHLH	38.9964	74.8977	136.663	66.704	36.0872	1.27847	up	2.65025	up	1.87334	up	0.219156	normal	Cellular Component: integral component of membrane (GO:0016021);;	K18878|7.8e-27|cann:107866053|K18878 BHLH transcription factor Upa20 | (RefSeq) Upa20; transcription factor bHLH137-like	Plant-pathogen interaction (ko04626)	Helix-loop-helix DNA-binding domain	multiple C2 and transmembrane domain-containing protein 2-like [Hibiscus syriacus]
gene-LOC120167736	bHLH	1.1723	2.63003	9.31409	4.458	1.79517	1.49798	up	3.81546	up	3.0034	up	0.942718	normal	Molecular Function: molecular_function (GO:0003674);; Molecular Function: transcription factor activity, sequence-specific DNA binding (GO:0003700);; Cellular Component: cellular_component (GO:0005575);; Cellular Component: intracellular (GO:0005622);; Cellular Component: cell (GO:0005623);; Cellular Component: nucleus (GO:0005634);; Biological Process: regulation of transcription, DNA-templated …	K18878|1.7e-30|cann:107866053|K18878 BHLH transcription factor Upa20 | (RefSeq) Upa20; transcription factor bHLH137-like	Plant-pathogen interaction (ko04626)	Helix-loop-helix DNA-binding domain	transcription factor bHLH78-like isoform X2 [Hibiscus syriacus]
gene-LOC120202890	bHLH	23.5307	70.3699	131.334	82.7445	80.8063	1.91455	up	3.31246	up	2.86306	up	2.10829	up	Molecular Function: protein dimerization activity (GO:0046983);;	K18878|4.9e-29|cann:107866053|K18878 BHLH transcription factor Upa20 | (RefSeq) Upa20; transcription factor bHLH137-like	Plant-pathogen interaction (ko04626)	Helix-loop-helix DNA-binding domain	Transcription factor bHLH77 [Hibiscus syriacus]
gene-LOC120166099	bHLH	3.84195	8.25986	22.721	9.02102	5.86935	1.43736	up	3.39272	up	2.302	up	0.943587	normal	Molecular Function: molecular_function (GO:0003674);; Molecular Function: transcription factor activity, sequence-specific DNA binding (GO:0003700);; Cellular Component: cellular_component (GO:0005575);; Cellular Component: intracellular (GO:0005622);; Cellular Component: cell (GO:0005623);; Cellular Component: nucleus (GO:0005634);; Biological Process: regulation of transcription, DNA-templated …	K18878|1.5e-31|cann:107866053|K18878 BHLH transcription factor Upa20 | (RefSeq) Upa20; transcription factor bHLH137-like	Plant-pathogen interaction (ko04626)	Helix-loop-helix DNA-binding domain	Transcription factor bHLH77 [Hibiscus syriacus]
gene-LOC120141142	bHLH	0.736788	1.61984	3.45048	5.31864	1.72941	1.46515	up	3.05581	up	3.94888	up	1.54906	up	Biological Process: reproduction (GO:0000003);; Molecular Function: molecular_function (GO:0003674);; Molecular Function: transcription factor activity, sequence-specific DNA binding (GO:0003700);; Cellular Component: cellular_component (GO:0005575);; Cellular Component: cell-cell junction (GO:0005911);; Biological Process: regulation of transcription, DNA-templated (GO:0006355);; Biological Proc…	K12126|6.1e-21|ppp:112275291|K12126 phytochrome-interacting factor 3 | (RefSeq) uncharacterized protein LOC112275291 isoform X1	Plant hormone signal transduction (ko04075);; Circadian rhythm - plant (ko04712)	Helix-loop-helix DNA-binding domain	Transcription factor UNE10 [Hibiscus syriacus]
gene-LOC120204847	bHLH	10.9029	30.8245	18.6293	10.8121	3.81163	1.83661	up	1.60684	up	1.06275	up	-1.18488	down	Molecular Function: protein dimerization activity (GO:0046983);;	K18878|1.9e-33|cann:107866053|K18878 BHLH transcription factor Upa20 | (RefSeq) Upa20; transcription factor bHLH137-like	Plant-pathogen interaction (ko04626)	Helix-loop-helix DNA-binding domain	Transcription factor bHLH77 [Hibiscus syriacus]
gene-LOC120182994	MYB	196.455	51.8503	0.174129	0.135617	0.213413	-1.57613	down	-9.30496	down	-9.33686	down	-9.47496	down	--	K09422|1.5e-73|gra:105804552|K09422 transcription factor MYB, plant | (RefSeq) transcription factor MYB113-like	--	Myb-like DNA-binding domain	Transcription factor MYB1 [Hibiscus syriacus]
gene-LOC120175414	MYB	15.4961	1.07705	0.09961	0.0463807	0	-3.48586	down	-6.43326	down	-7.23598	down	-10.9209	down	--	K09422|9.9e-92|ghi:107922466|K09422 transcription factor MYB, plant | (RefSeq) myb-related protein 308-like	--	Myb-like DNA-binding domain	Myb-related protein Hv1 [Hibiscus syriacus]
Hibiscus_syriacus_newGene_4043	MYB	19.0464	2.02502	0	0	0.0554173	-2.87873	down	-10.6317	down	-10.4302	down	-7.82558	down	Biological Process: regulation of peptide secretion (GO:0002791);; Molecular Function: molecular_function (GO:0003674);; Molecular Function: transcription factor activity, sequence-specific DNA binding (GO:0003700);; Molecular Function: binding (GO:0005488);; Molecular Function: protein binding (GO:0005515);; Cellular Component: cellular_component (GO:0005575);; Cellular Component: intracellular …	K15397|2.40e-20|cpep:111776416|K15397 3-ketoacyl-CoA synthase [EC:2.3.1.199] | (RefSeq) 3-ketoacyl-CoA synthase 17-like	Fatty acid elongation (ko00062);; Plant-pathogen interaction (ko04626)	--	Protein RADIALIS-like 6 [Hibiscus syriacus]
gene-LOC120134211	MYB	14.0749	1.67381	0	0	0	-2.72507	down	-10.3962	down	-10.1942	down	-11.0193	down	--	K09422|8.3e-78|ghi:107908210|K09422 transcription factor MYB, plant | (RefSeq) transcription factor WER-like	--	Myb-like DNA-binding domain	Transcription factor MYB82 [Hibiscus syriacus]
gene-LOC120121192	MYB	2.26907	0.270878	0.01238	0	0	-2.66603	down	-5.98422	down	-7.64161	down	-8.46647	down	--	K09422|1.9e-134|gra:105791594|K09422 transcription factor MYB, plant | (RefSeq) myb-related protein 308-like	--	Myb-like DNA-binding domain	Transcription factor MYB39 [Hibiscus syriacus]
gene-LOC120185463	MYB	44.5155	12.725	0.126853	0.220073	0.351678	-1.46106	down	-7.52299	down	-6.50702	down	-6.61753	down	--	K09422|1.5e-76|gra:105804552|K09422 transcription factor MYB, plant | (RefSeq) transcription factor MYB113-like	--	Myb-like DNA-binding domain	Transcription factor MYB1 [Hibiscus syriacus]
gene-LOC120138870	MYB	6.547	0.544245	0.0498863	0.020673	0.017879	-3.20873	down	-5.91117	down	-7.30821	down	-8.13643	down	--	K09422|3.5e-74|gab:108478922|K09422 transcription factor MYB, plant | (RefSeq) myb-related protein 340-like isoform X1	--	Myb-like DNA-binding domain	MYB340 protein [Hibiscus syriacus]
gene-LOC120210756	MYB	1.21552	0.194937	0.0428337	0.0258663	0.0412133	-2.26125	down	-3.83327	down	-4.39828	down	-4.57064	down	Biological Process: carbohydrate transport (GO:0008643);;	K09422|5.1e-148|gra:105794176|K09422 transcription factor MYB, plant | (RefSeq) myb-like protein Q	--	Myb-like DNA-binding domain	UDP-galactose/UDP-glucose transporter 3-like [Hibiscus syriacus]
gene-LOC120184257	MYB	159.809	28.5863	0.831295	0.2428	0	-2.14549	down	-6.70343	down	-8.19512	down	-14.5259	down	--	K09422|7.3e-69|gab:108478922|K09422 transcription factor MYB, plant | (RefSeq) myb-related protein 340-like isoform X1	--	Myb-like DNA-binding domain	Transcription factor MYB24 [Hibiscus syriacus]
Hibiscus_syriacus_newGene_31626	MYB	1.83337	0.493229	0.282231	0.143362	0.35781	-1.51345	down	-1.68598	down	-2.52522	down	-1.94048	down	--	K08869|6.63e-34|cre:CHLREDRAFT_165812|K08869 aarF domain-containing kinase | (RefSeq) predicted protein	--	Myb-like DNA-binding domain	Transcription factor DIVARICATA [Hibiscus syriacus]
gene-LOC120136390	MYB	0.897513	0.198903	0.0164827	0.0219953	0.126323	-1.8105	down	-4.59824	down	-4.37079	down	-2.45554	down	--	K09422|3.1e-162|gab:108474108|K09422 transcription factor MYB, plant | (RefSeq) transcription factor MYB86	--	Myb-like DNA-binding domain	Myb-related protein Pp2 [Hibiscus syriacus]
gene-LOC120122045	MYB	19.651	4.06795	0	0.0155293	0.016737	-1.93009	down	-11.201	down	-8.55476	down	-9.37573	down	--	K09422|3.2e-115|ghi:107918621|K09422 transcription factor MYB, plant | (RefSeq) transcription factor MYB122-like	--	Myb-like DNA-binding domain	Transcription factor MYB39 [Hibiscus syriacus]
gene-LOC120153410	MYB	1.34649	0.156835	0.0194387	0	0.0778383	-2.69136	down	-5.2469	down	-6.91516	down	-3.79321	down	--	K09422|2.9e-111|tcc:18613948|K09422 transcription factor MYB, plant | (RefSeq) MYBPA; myb-related protein 308	--	Myb-like DNA-binding domain	Transcription repressor MYB4 [Hibiscus syriacus]
Hibiscus_syriacus_newGene_10743	MYB	6.05908	2.04062	0.167714	0.083117	0.693174	-1.26222	down	-4.05957	down	-4.77087	down	-2.66536	down	--	K08869|3.80e-25|cre:CHLREDRAFT_165812|K08869 aarF domain-containing kinase | (RefSeq) predicted protein	--	Myb-like DNA-binding domain	Transcription factor MYB1R1 [Hibiscus syriacus]
gene-LOC120179085	MYB	15.4516	0.336548	0.0743923	0	0.462816	-5.13919	down	-6.85374	down	-10.4587	down	-4.7052	down	Molecular Function: RNA polymerase II transcription factor activity, sequence-specific DNA binding (GO:0000981);; Molecular Function: transcription factor activity, protein binding (GO:0000988);; Molecular Function: transcription factor activity, transcription factor binding (GO:0000989);; Molecular Function: regulatory region nucleic acid binding (GO:0001067);; Molecular Function: transcription …	K09422|8.7e-93|dzi:111316076|K09422 transcription factor MYB, plant | (RefSeq) myb-related protein 308-like	--	Myb-like DNA-binding domain	Transcription repressor MYB4 [Hibiscus syriacus]
gene-LOC120215825	MYB	13.964	2.93497	0.0243743	0	0	-1.90134	down	-8.16559	down	-9.82457	down	-10.65	down	--	K09422|9.4e-68|gab:108478922|K09422 transcription factor MYB, plant | (RefSeq) myb-related protein 340-like isoform X1	--	Myb-like DNA-binding domain	MYB340 protein [Hibiscus syriacus]
gene-LOC120206993	MYB	96.032	134.144	5.84181	15.7803	18.7535	0.821602	normal	-3.18656	down	-1.56213	down	-2.02396	down	--	K09422|2.8e-105|gra:105804552|K09422 transcription factor MYB, plant | (RefSeq) transcription factor MYB113-like	--	Myb-like DNA-binding domain	Transcription factor MYB1 [Hibiscus syriacus]
gene-LOC120119595	MYB	17.044	1.64787	0.775764	1.49377	1.03246	-3.02333	normal	-3.61317	down	-2.50082	down	-3.6851	down	--	K09422|2.7e-116|ghi:107891923|K09422 transcription factor MYB, plant | (RefSeq) myb-related protein 308-like	--	Myb-like DNA-binding domain	Myb-related protein Hv1 [Hibiscus syriacus]
gene-LOC120208006	MYB	40.3985	35.9881	0.364271	0.11662	0.03872	0.172639	normal	-5.93722	down	-7.28916	down	-9.78946	down	--	K09422|4.5e-149|ghi:107914489|K09422 transcription factor MYB, plant | (RefSeq) myb-related protein 306-like	--	Myb-like DNA-binding domain	Transcription factor MYB39 [Hibiscus syriacus]
Hibiscus_syriacus_newGene_15160	MYB	0.750972	0.140257	0.0723007	0.05065	0.209793	-2.02798	normal	-2.48864	down	-2.74841	down	-1.48494	down	Molecular Function: DNA binding (GO:0003677);;	--	--	Myb-like DNA-binding domain	Duplicated homeodomain-like superfamily protein isoform 2 [Hibiscus syriacus]
gene-LOC120141238	MYB	1.23448	0.577358	0	0	0.219042	-0.746379	normal	-7.5641	down	-7.36406	down	-2.08511	down	--	K09422|8.6e-146|gab:108474108|K09422 transcription factor MYB, plant | (RefSeq) transcription factor MYB86	--	Myb-like DNA-binding domain	Transcription factor MYB32 [Hibiscus syriacus]
gene-LOC120147322	MYB	8.77398	4.82505	0.172988	0.160992	2.37869	-0.519081	normal	-4.6996	down	-4.51372	down	-1.55266	down	Molecular Function: DNA binding (GO:0003677);; Cellular Component: nucleus (GO:0005634);;	K09422|6.6e-84|gab:108468886|K09422 transcription factor MYB, plant | (RefSeq) transcription factor MYB114-like	--	Myb-like DNA-binding domain	MYB2 [Gossypium thurberi]
gene-LOC120170098	MYB	47.7745	31.6345	1.32727	2.19727	0.67556	-0.255556	normal	-4.31016	down	-3.3274	down	-5.79573	down	--	K09422|1.2e-102|gra:105804380|K09422 transcription factor MYB, plant | (RefSeq) myb-related protein 306	--	Myb-like DNA-binding domain	MYB308 protein [Hibiscus syriacus]
gene-LOC120177746	MYB	23.6315	18.3841	6.3002	4.7752	9.06986	-0.0220624	normal	-1.07069	down	-1.23424	down	-1.04814	down	Molecular Function: kinase activity (GO:0016301);;	K09522|2.3e-22|nnu:104593549|K09522 DnaJ homolog subfamily C member 2 | (RefSeq) dnaJ homolog subfamily C member 2-like	--	Myb-like DNA-binding domain	UMP-CMP kinase-like isoform X1 [Hibiscus syriacus]
gene-LOC120138568	MYB	3.4254	4.42069	0.0265667	0.0163207	0.176631	0.700658	normal	-6.21795	down	-6.01589	down	-3.8818	down	--	K09422|7.1e-84|gra:105778805|K09422 transcription factor MYB, plant | (RefSeq) transcription factor WER	--	Myb-like DNA-binding domain	Trichome differentiation protein GL1 [Hibiscus syriacus]
gene-LOC120122102	MYB	12.2323	5.40333	0	0.038683	0.0482157	-0.837058	normal	-10.2888	down	-7.22608	down	-7.48108	down	--	K09422|6.4e-93|gab:108477445|K09422 transcription factor MYB, plant | (RefSeq) myb-related protein 315-like	--	Myb-like DNA-binding domain	Transcription factor MYB51 [Hibiscus syriacus]
gene-LOC120159670	MYB	21.5768	21.6271	0.139787	0.108692	0.0341877	0.344417	normal	-6.30435	down	-6.47405	down	-9.06069	down	--	K09422|4.5e-149|ghi:107914489|K09422 transcription factor MYB, plant | (RefSeq) myb-related protein 306-like	--	Myb-like DNA-binding domain	Transcription factor MYB39 [Hibiscus syriacus]
gene-LOC120159843	MYB	17.546	21.9301	3.47676	1.56709	1.4016	0.661325	normal	-1.4912	down	-2.38193	down	-3.30104	down	Molecular Function: protein binding (GO:0005515);;	K22825|5.9e-15|spen:107016415|K22825 non-structural maintenance of chromosomes element 4 | (RefSeq) non-structural maintenance of chromosomes element 4 homolog A-like	--	Bromodomain	Detected protein of unknown function [Hibiscus syriacus]
gene-LOC120158634	MYB	2.87731	1.65964	0.446945	0.290688	0.29985	-0.446908	normal	-1.8208	down	-2.26507	down	-2.8718	down	Biological Process: negative regulation of transcription from RNA polymerase II promoter (GO:0000122);; Molecular Function: transcription regulatory region sequence-specific DNA binding (GO:0000976);; Molecular Function: regulatory region nucleic acid binding (GO:0001067);; Biological Process: response to acid chemical (GO:0001101);; Biological Process: regulation of cell growth (GO:0001558);; Mo…	K08869|7.9e-23|cre:CHLREDRAFT_165812|K08869 aarF domain-containing kinase | (RefSeq) predicted protein	--	Myb-like DNA-binding domain	Transcription factor MYB1R1 [Hibiscus syriacus]
gene-LOC120124731	MYB	37.3976	17.1674	0.579589	0.322227	12.9837	-0.781249	normal	-5.12368	down	-5.75731	down	-1.19464	down	--	K09422|1.4e-92|ghi:107886443|K09422 transcription factor MYB, plant | (RefSeq) transcription repressor MYB4-like	--	Myb-like DNA-binding domain	Transcription repressor MYB4 [Hibiscus syriacus]
gene-LOC120197932	MYB	1.21658	1.00804	0.114285	0.030937	0.090964	0.0568491	normal	-2.45447	down	-3.95069	down	-3.38015	down	--	K09422|1.4e-186|gra:105799912|K09422 transcription factor MYB, plant | (RefSeq) myb-related protein B-like	--	Myb-like DNA-binding domain	Transcription factor MYB44 [Hibiscus syriacus]
gene-LOC120212568	MYB	40.0484	30.6915	0.505928	1.09896	3.02358	-0.0439792	normal	-5.45928	down	-4.14016	down	-3.38895	down	--	K09422|7.9e-146|ghi:107914489|K09422 transcription factor MYB, plant | (RefSeq) myb-related protein 306-like	--	Myb-like DNA-binding domain	Transcription factor MYB39 [Hibiscus syriacus]
gene-LOC120146840	MYB	3.4415	4.10313	0.365777	0.263546	0.552231	0.594309	normal	-2.34065	down	-2.59893	down	-2.2807	down	--	K09422|5.4e-183|gra:105799912|K09422 transcription factor MYB, plant | (RefSeq) myb-related protein B-like	--	Myb-like DNA-binding domain	Transcription factor MYB44 [Hibiscus syriacus]
gene-LOC120185308	MYB	368.364	191.065	7.95011	28.2123	13.6617	-0.604771	normal	-4.67127	down	-2.5987	down	-4.41517	down	--	K09422|1.8e-99|gra:105804552|K09422 transcription factor MYB, plant | (RefSeq) transcription factor MYB113-like	--	Myb-like DNA-binding domain	Transcription factor MYB75 [Hibiscus syriacus]
gene-LOC120154739	MYB	15.6282	7.22848	0.778308	0.397961	1.57137	-0.768877	normal	-3.47045	down	-4.20824	down	-2.97203	down	Cellular Component: nuclear chromosome (GO:0000228);; Biological Process: telomere maintenance (GO:0000723);; Cellular Component: chromosome, telomeric region (GO:0000781);; Cellular Component: telomere cap complex (GO:0000782);; Cellular Component: nuclear telomere cap complex (GO:0000783);; Cellular Component: nuclear chromosome, telomeric region (GO:0000784);; Molecular Function: molecular_fun…	K11111|3.5e-06|zma:100382581|K11111 telomeric repeat-binding factor 2 | (RefSeq) uncharacterized LOC100382581	--	Myb-like DNA-binding domain	Translin family protein isoform 1 [Hibiscus syriacus]
gene-LOC120208275	MYB	12.1283	8.50306	0.0694853	0.127674	0.0881943	-0.173849	normal	-6.54047	down	-5.52703	down	-6.7286	down	--	K09422|1.8e-120|gra:105784247|K09422 transcription factor MYB, plant | (RefSeq) myb-related protein 306-like	--	Myb-like DNA-binding domain	MYB308 protein [Hibiscus syriacus]
gene-LOC120152530	MYB	44.1766	21.0477	7.84553	0.570749	10.7269	-0.732383	normal	-1.67777	down	-5.1791	down	-1.70501	down	--	K09422|1.4e-119|ghi:107910561|K09422 transcription factor MYB, plant | (RefSeq) transcription factor MYB108-like	--	Myb-like DNA-binding domain	MYB108 protein [Hibiscus syriacus]
gene-LOC120206405	MYB	2.49527	0.444989	0.086363	0.0170477	0	-2.12924	normal	-3.77257	down	-6.15086	down	-8.83136	down	--	K09422|1.9e-73|gra:105764175|K09422 transcription factor MYB, plant | (RefSeq) myb-related protein Myb4-like	--	Myb-like DNA-binding domain	Transcription factor MYB34 [Hibiscus syriacus]
gene-LOC120120268	MYB	9.64801	6.20032	1.48836	0.730228	2.9308	-0.295309	normal	-1.83509	down	-2.66034	down	-1.38483	down	Biological Process: negative regulation of transcription from RNA polymerase II promoter (GO:0000122);; Molecular Function: transcription regulatory region sequence-specific DNA binding (GO:0000976);; Molecular Function: regulatory region nucleic acid binding (GO:0001067);; Biological Process: response to acid chemical (GO:0001101);; Biological Process: regulation of cell growth (GO:0001558);; Mo…	K08869|1.5e-24|cre:CHLREDRAFT_165812|K08869 aarF domain-containing kinase | (RefSeq) predicted protein	--	Myb-like DNA-binding domain	Transcription factor MYB1R1 [Hibiscus syriacus]
gene-LOC120118243	MYB	2.16974	1.01294	0.017176	0	0.167255	-0.757564	normal	-6.00199	down	-7.65932	down	-3.32123	down	--	K09422|1.5e-106|dzi:111317752|K09422 transcription factor MYB, plant | (RefSeq) transcription factor MYB106-like	--	Myb-like DNA-binding domain	Transcription factor MYB28 [Hibiscus syriacus]
gene-LOC120203159	MYB	2.63622	1.48163	0.091142	0.102932	0.421614	-0.48791	normal	-3.94976	down	-3.60089	down	-2.29551	down	--	K09422|1.8e-228|gra:105799322|K09422 transcription factor MYB, plant | (RefSeq) transcription factor GAMYB-like	--	Myb-like DNA-binding domain	Transcription factor MYB24 [Hibiscus syriacus]
gene-LOC120113637	MYB	13.6318	5.36795	0.151506	1.78625	1.43323	-0.999014	normal	-5.6489	down	-1.89722	down	-2.90176	down	--	K09422|1.7e-71|gab:108488129|K09422 transcription factor MYB, plant | (RefSeq) transcription factor MYB90-like	--	Myb-like DNA-binding domain	Transcription factor MYB90 [Hibiscus syriacus]
gene-LOC120127281	MYB	23.7273	22.5739	0.810305	1.42254	1.45784	0.266033	normal	-4.00842	down	-2.96246	down	-3.68717	down	--	K09422|2.4e-124|dzi:111304853|K09422 transcription factor MYB, plant | (RefSeq) myb-related protein 308-like	--	Myb-like DNA-binding domain	Transcription factor MYB3 [Hibiscus syriacus]
gene-LOC120197857	MYB	27.673	18.2469	7.11652	2.25841	0.45096	-0.261099	normal	-1.10816	down	-2.52176	down	-5.57696	down	--	K08869|4.2e-33|cre:CHLREDRAFT_165812|K08869 aarF domain-containing kinase | (RefSeq) predicted protein	--	Myb-like DNA-binding domain	Transcription factor DIVARICATA [Hibiscus syriacus]
gene-LOC120129640	MYB	3.28085	1.31251	0.113815	0.118785	0.732722	-0.976726	normal	-3.97069	down	-3.61338	down	-1.81023	down	--	K09422|2.0e-176|gab:108460787|K09422 transcription factor MYB, plant | (RefSeq) transcription factor AS1	--	Myb-like DNA-binding domain	Transcription factor AS1 [Hibiscus syriacus]
gene-LOC120211078	MYB	5.27	2.40069	0.0225997	0.106078	0.191591	-0.791526	normal	-6.98967	down	-4.47112	down	-4.41922	down	--	K05909|1.6e-33|zju:107430702|K05909 laccase [EC:1.10.3.2] | (RefSeq) laccase-4-like	--	Myb-like DNA-binding domain	Transcription factor DIVARICATA [Hibiscus syriacus]
gene-LOC120131602	MYB	11.0355	7.12172	0.238471	0.511702	0.685674	-0.289948	normal	-4.6589	down	-3.41291	down	-3.66587	down	--	K08869|2.8e-33|cre:CHLREDRAFT_165812|K08869 aarF domain-containing kinase | (RefSeq) predicted protein	--	Myb-like DNA-binding domain	Transcription factor DIVARICATA [Hibiscus syriacus]
gene-LOC120211796	MYB	4.1573	1.5147	0.369062	0.539031	0.661484	-1.10686	normal	-2.57776	down	-1.8255	down	-2.30221	down	Cellular Component: chromatin (GO:0000785);; Cellular Component: nucleosome (GO:0000786);; Molecular Function: molecular_function (GO:0003674);; Molecular Function: nucleic acid binding (GO:0003676);; Molecular Function: DNA binding (GO:0003677);; Molecular Function: double-stranded DNA binding (GO:0003690);; Molecular Function: double-stranded telomeric DNA binding (GO:0003691);; Molecular Funct…	K09422|6.7e-116|ghi:107932276|K09422 transcription factor MYB, plant | (RefSeq) telomere repeat-binding factor 4-like	--	linker histone H1 and H5 family	putative Lycopene epsilon cyclase, chloroplast precursor [Hibiscus syriacus]
Hibiscus_syriacus_newGene_11518	MYB	23.9668	15.7468	1.04274	0.631558	0.114258	-0.264918	normal	-3.66317	down	-4.19288	down	-7.3217	down	--	K08869|3.54e-38|cre:CHLREDRAFT_165812|K08869 aarF domain-containing kinase | (RefSeq) predicted protein	--	Myb-like DNA-binding domain	Transcription factor DIVARICATA [Hibiscus syriacus]
gene-LOC120179704	MYB	6.40329	3.29776	0.12747	0.17159	2.01181	-0.612406	normal	-4.77849	down	-4.12692	down	-1.3341	down	Molecular Function: peptidase activity (GO:0008233);;	K03255|1.2e-08|smo:SELMODRAFT_442478|K03255 protein TIF31 | (RefSeq) hypothetical protein	--	Myb-like DNA-binding domain	subtilisin-like protease isoform 1 [Hibiscus syriacus]
gene-LOC120185660	MYB	58.1479	58.618	9.87805	8.15598	2.10792	0.349306	normal	-1.72501	down	-1.71965	down	-4.45513	down	--	K09422|3.2e-147|ghi:107914489|K09422 transcription factor MYB, plant | (RefSeq) myb-related protein 306-like	--	Myb-like DNA-binding domain	Transcription factor MYB51 [Hibiscus syriacus]
gene-LOC120129025	MYB	70.0632	28.9161	15.7381	7.57072	21.1074	-0.936218	normal	-1.31653	down	-2.13531	down	-1.39515	down	Biological Process: negative regulation of transcription from RNA polymerase II promoter (GO:0000122);; Molecular Function: transcription regulatory region sequence-specific DNA binding (GO:0000976);; Molecular Function: regulatory region nucleic acid binding (GO:0001067);; Biological Process: response to acid chemical (GO:0001101);; Biological Process: regulation of cell growth (GO:0001558);; Mo…	K08869|2.8e-23|cre:CHLREDRAFT_165812|K08869 aarF domain-containing kinase | (RefSeq) predicted protein	--	Myb-like DNA-binding domain	hypothetical protein F3Y22_tig00110482pilonHSYRG00055 [Hibiscus syriacus]
gene-LOC120115714	MYB	6.96444	3.94043	0.0321797	0	0	-0.478645	normal	-6.82866	down	-9.47402	down	-10.2987	down	--	K09422|1.1e-109|gab:108487638|K09422 transcription factor MYB, plant | (RefSeq) transcription factor MYB12	--	Myb-like DNA-binding domain	Transcription factor MYB12 [Hibiscus syriacus]
gene-LOC120153396	MYB	27.8341	13.6039	0.430371	0.44333	0.856726	-0.688499	normal	-5.14313	down	-4.86514	down	-4.65851	down	--	K09422|2.2e-141|gra:105791594|K09422 transcription factor MYB, plant | (RefSeq) myb-related protein 308-like	--	Myb-like DNA-binding domain	Transcription factor MYB28 [Hibiscus syriacus]
gene-LOC120202823	MYB	11.6847	5.46398	0.485832	0.594281	1.04796	-0.754729	normal	-3.73601	down	-3.25055	down	-3.13561	down	--	K08869|5.3e-32|cre:CHLREDRAFT_165812|K08869 aarF domain-containing kinase | (RefSeq) predicted protein	--	Myb-like DNA-binding domain	Transcription factor DIVARICATA [Hibiscus syriacus]
gene-LOC120156886	MYB	0.661811	0.339046	0.0424473	0.00930767	0.0491693	-0.619845	normal	-3.00942	down	-4.63997	down	-3.34134	down	--	K09420|0.0e+00|tcc:18587935|K09420 transcriptional activator Myb | (RefSeq) myb-related protein 3R-1	--	Myb-like DNA-binding domain	Myb-related protein 3R-1 [Hibiscus syriacus]
gene-LOC120188420	MYB	10.4847	9.06492	1.10646	0.654905	1.47999	0.133416	normal	-2.38608	down	-2.89871	down	-2.47762	down	--	K08869|8.8e-29|cre:CHLREDRAFT_165812|K08869 aarF domain-containing kinase | (RefSeq) predicted protein	--	Myb-like DNA-binding domain	Transcription factor DIVARICATA [Hibiscus syriacus]
gene-LOC120215424	MYB	10.8734	8.39154	0.819747	0.482606	1.39825	-0.0308338	normal	-2.86415	down	-3.38801	down	-2.61986	down	Cellular Component: nuclear chromosome (GO:0000228);; Biological Process: telomere maintenance (GO:0000723);; Cellular Component: chromosome, telomeric region (GO:0000781);; Cellular Component: telomere cap complex (GO:0000782);; Cellular Component: nuclear telomere cap complex (GO:0000783);; Cellular Component: nuclear chromosome, telomeric region (GO:0000784);; Molecular Function: molecular_fun…	K11111|5.9e-06|zma:100382581|K11111 telomeric repeat-binding factor 2 | (RefSeq) uncharacterized LOC100382581	--	Myb-like DNA-binding domain	Translin family protein isoform 1 [Hibiscus syriacus]
gene-LOC120139538	MYB	4.37632	3.79913	0.0437693	0.019736	0.285518	0.136101	normal	-5.61578	down	-6.62977	down	-3.568	down	--	K09422|7.1e-144|gra:105778036|K09422 transcription factor MYB, plant | (RefSeq) transcription repressor MYB6-like	--	Myb-like DNA-binding domain	Transcription factor MYB34 [Hibiscus syriacus]
gene-LOC120180148	MYB	10.2634	26.2235	2.47503	2.30678	3.98509	1.69275	up	-1.20073	down	-1.11854	down	-1.02977	down	--	K08869|1.8e-32|cre:CHLREDRAFT_165812|K08869 aarF domain-containing kinase | (RefSeq) predicted protein	--	Myb-like DNA-binding domain	Transcription factor DIVARICATA [Hibiscus syriacus]
gene-LOC120172658	MYB	11.6463	6.07984	3.03111	2.40359	2.81972	-0.595416	normal	-1.08377	normal	-1.23066	down	-1.70199	down	--	K08869|1.2e-30|cre:CHLREDRAFT_165812|K08869 aarF domain-containing kinase | (RefSeq) predicted protein	--	Myb-like DNA-binding domain	Protein RADIALIS-like 6 [Hibiscus syriacus]
gene-LOC120167806	MYB	4.16325	2.04041	0.812981	0.437878	0.815458	-0.676191	normal	-1.47008	normal	-2.11146	down	-1.99837	down	Cellular Component: chromatin (GO:0000785);; Cellular Component: nucleosome (GO:0000786);; Molecular Function: molecular_function (GO:0003674);; Molecular Function: nucleic acid binding (GO:0003676);; Molecular Function: DNA binding (GO:0003677);; Molecular Function: double-stranded DNA binding (GO:0003690);; Molecular Function: double-stranded telomeric DNA binding (GO:0003691);; Molecular Funct…	K09422|1.6e-122|ghi:107932276|K09422 transcription factor MYB, plant | (RefSeq) telomere repeat-binding factor 4-like	--	linker histone H1 and H5 family	putative Lycopene epsilon cyclase, chloroplast precursor [Hibiscus syriacus]
gene-LOC120178738	MYB	3.55964	2.13575	0.802515	1.21063	1.28985	-0.388737	normal	-1.31993	down	-0.526152	normal	-1.11956	down	Molecular Function: DNA binding (GO:0003677);;	K03164|7.8e-20|bna:106383351|K03164 DNA topoisomerase II [EC:5.6.2.2] | (RefSeq) DNA topoisomerase 2-like	--	DIRP	DIRP,Myb-like DNA-binding domain, putative isoform 2 [Hibiscus syriacus]
gene-LOC120129185	MYB	2.38792	0.935423	0.231306	0.412902	0.854676	-0.933632	normal	-2.28587	down	-1.23569	normal	-1.18423	down	--	K08869|2.8e-27|cre:CHLREDRAFT_165812|K08869 aarF domain-containing kinase | (RefSeq) predicted protein	--	Myb-like DNA-binding domain	Transcription factor DIVARICATA [Hibiscus syriacus]
Hibiscus_syriacus_newGene_22344	MYB	15.9979	10.6183	2.71815	6.46981	0.62356	-0.246333	normal	-1.70098	down	-0.185938	normal	-4.31969	down	--	K09422|1.03e-108|dzi:111304853|K09422 transcription factor MYB, plant | (RefSeq) myb-related protein 308-like	--	Myb-like DNA-binding domain	Transcription repressor MYB6 [Hibiscus syriacus]
gene-LOC120154943	MYB	357.822	375.448	70.1018	107.528	30.4602	0.410968	normal	-1.49249	down	-0.619324	normal	-3.22161	down	--	K09422|4.0e-101|gra:105804552|K09422 transcription factor MYB, plant | (RefSeq) transcription factor MYB113-like	--	Myb-like DNA-binding domain	Transcription factor MYB75 [Hibiscus syriacus]
gene-LOC120171639	MYB	7.28318	3.98072	1.41385	2.18286	2.38283	-0.527955	normal	-1.53232	down	-0.697643	normal	-1.27918	down	--	K08869|1.4e-29|cre:CHLREDRAFT_165812|K08869 aarF domain-containing kinase | (RefSeq) predicted protein	--	Myb-like DNA-binding domain	Transcription factor DIVARICATA [Hibiscus syriacus]
gene-LOC120162372	MYB	1.86371	4.0688	0.0336437	1.35955	0.493564	1.46146	normal	-4.64048	down	0.569568	normal	-1.57323	down	--	K09422|1.2e-116|gra:105784426|K09422 transcription factor MYB, plant | (RefSeq) transcriptional activator Myb-like	--	Myb-like DNA-binding domain	Transcription factor MYB44 [Hibiscus syriacus]
gene-LOC120146310	MYB	6.00644	3.19701	0.980137	1.21077	1.35513	-0.568469	normal	-1.75276	down	-1.194	normal	-1.80384	down	Biological Process: negative regulation of transcription from RNA polymerase II promoter (GO:0000122);; Molecular Function: transcription regulatory region sequence-specific DNA binding (GO:0000976);; Molecular Function: regulatory region nucleic acid binding (GO:0001067);; Biological Process: response to acid chemical (GO:0001101);; Biological Process: regulation of cell growth (GO:0001558);; Mo…	K08869|1.6e-23|cre:CHLREDRAFT_165812|K08869 aarF domain-containing kinase | (RefSeq) predicted protein	--	Myb-like DNA-binding domain	hypothetical protein F3Y22_tig00110911pilonHSYRG00140 [Hibiscus syriacus]
Hibiscus_syriacus_newGene_6967	MYB	18.7538	22.9432	3.42594	6.96915	5.56987	0.620543	normal	-1.60157	down	-0.274429	normal	-1.40472	down	Molecular Function: DNA binding (GO:0003677);; Cellular Component: nucleus (GO:0005634);;	K09422|5.88e-34|gab:108455813|K09422 transcription factor MYB, plant | (RefSeq) myb-related protein Zm38-like	--	Myb-like DNA-binding domain	hypothetical protein GOBAR_AA37966 [Gossypium barbadense]
gene-LOC120187921	MYB	2.25692	0.901753	0.213177	0.589428	0.559451	-0.98082	normal	-2.52835	down	-0.841244	normal	-1.66407	down	--	K09422|1.6e-175|gab:108477116|K09422 transcription factor MYB, plant | (RefSeq) protein ODORANT1	--	Myb-like DNA-binding domain	Transcription factor MYB39 [Hibiscus syriacus]
gene-LOC120186658	MYB	14.7285	7.87017	4.01445	6.33552	4.91019	-0.568537	normal	-1.03677	down	-0.175046	normal	-1.25192	down	Biological Process: response to acid chemical (GO:0001101);; Molecular Function: molecular_function (GO:0003674);; Molecular Function: transcription factor activity, sequence-specific DNA binding (GO:0003700);; Biological Process: regulation of transcription, DNA-templated (GO:0006355);; Biological Process: response to stress (GO:0006950);; Biological Process: response to osmotic stress (GO:00069…	K12133|4.3e-26|bna:106401784|K12133 MYB-related transcription factor LHY | (RefSeq) protein LHY-like	Circadian rhythm - plant (ko04712)	Myb-like DNA-binding domain	Protein REVEILLE 6 [Hibiscus syriacus]
gene-LOC120184062	MYB	1.52571	2.99849	0.101782	0.128617	0.104616	1.30605	up	-2.97936	down	-2.58749	normal	-3.44183	down	--	K09422|7.3e-116|tcc:18605552|K09422 transcription factor MYB, plant | (RefSeq) transcription factor LAF1	--	Myb-like DNA-binding domain	Transcription factor LAF1 [Hibiscus syriacus]
gene-LOC120173253	MYB	4.56617	5.7045	2.53843	2.1063	0.574431	0.661811	normal	0.0121719	normal	-0.036285	normal	-2.65795	down	--	K09422|1.7e-120|tcc:18611200|K09422 transcription factor MYB, plant | (RefSeq) transcription factor MYB44	--	Myb-like DNA-binding domain	Transcription factor MYB44 [Hibiscus syriacus]
gene-LOC120115720	MYB	5.60493	2.67005	5.47897	1.20829	0.841344	-0.717675	normal	0.778202	normal	-1.12337	normal	-2.36867	down	--	K09422|3.5e-99|gra:105776584|K09422 transcription factor MYB, plant | (RefSeq) transcription factor MYB108-like	--	Myb-like DNA-binding domain	MYB108 protein [Hibiscus syriacus]
gene-LOC120171305	MYB	30.4011	26.4054	23.2367	27.1655	10.3531	0.137881	normal	0.453822	normal	0.917353	normal	-1.21534	down	--	K08869|8.1e-20|cre:CHLREDRAFT_165812|K08869 aarF domain-containing kinase | (RefSeq) predicted protein	--	Myb-like DNA-binding domain	Transcription factor MYB1R1 [Hibiscus syriacus]
Hibiscus_syriacus_newGene_38092	MYB	25.3978	24.9748	17.4982	8.20887	8.40669	0.3143	normal	0.270474	normal	-0.589061	normal	-1.27538	down	Cellular Component: nuclear chromosome (GO:0000228);; Biological Process: telomere maintenance (GO:0000723);; Cellular Component: chromosome, telomeric region (GO:0000781);; Cellular Component: telomere cap complex (GO:0000782);; Cellular Component: nuclear telomere cap complex (GO:0000783);; Cellular Component: nuclear chromosome, telomeric region (GO:0000784);; Biological Process: response to a…	K03255|6.32e-52|smo:SELMODRAFT_442478|K03255 protein TIF31 | (RefSeq) hypothetical protein	--	Myb-like DNA-binding domain	Telomere repeat-binding protein 3 [Hibiscus syriacus]
gene-LOC120207261	MYB	3.48708	1.68522	2.43246	0.940492	0.512572	-0.704619	normal	0.330257	normal	-0.725987	normal	-2.38524	down	--	K09422|6.3e-92|gra:105778805|K09422 transcription factor MYB, plant | (RefSeq) transcription factor WER	--	Myb-like DNA-binding domain	Transcription factor MYB23 [Hibiscus syriacus]
Hibiscus_syriacus_newGene_1174	MYB	9.25027	9.9417	4.35796	4.85788	1.58103	0.443027	normal	-0.233879	normal	0.136377	normal	-2.20909	down	--	K08869|4.58e-23|cre:CHLREDRAFT_165812|K08869 aarF domain-containing kinase | (RefSeq) predicted protein	--	Myb-like DNA-binding domain	Transcription factor DIVARICATA [Hibiscus syriacus]
Hibiscus_syriacus_newGene_31688	MYB	10.4009	20.3262	15.3263	9.15967	2.80387	1.29917	up	1.39591	up	0.837478	normal	-1.55754	down	--	K08869|1.69e-30|cre:CHLREDRAFT_165812|K08869 aarF domain-containing kinase | (RefSeq) predicted protein	--	Myb-like DNA-binding domain	Transcription factor DIVARICATA [Hibiscus syriacus]
gene-LOC120180677	MYB	5.50911	8.40277	76.5882	24.0389	1.63094	0.943268	normal	4.63724	up	3.20975	up	-1.41667	down	--	K09422|1.3e-119|dzi:111277661|K09422 transcription factor MYB, plant | (RefSeq) transcription repressor MYB6-like	--	Myb-like DNA-binding domain	MYB330 protein [Hibiscus syriacus]
gene-LOC120175580	MYB	4.12213	4.85025	6.26011	11.2043	1.25104	0.575466	normal	1.44844	up	2.50802	up	-1.38775	down	--	K08869|3.0e-29|cre:CHLREDRAFT_165812|K08869 aarF domain-containing kinase | (RefSeq) predicted protein	--	Myb-like DNA-binding domain	Transcription factor DIVARICATA [Hibiscus syriacus]
gene-LOC120162263	MYB	5.16617	17.0955	25.6494	12.5278	0.485727	2.05675	up	3.14219	up	2.37819	up	-3.07669	down	--	K09422|3.6e-139|gab:108461188|K09422 transcription factor MYB, plant | (RefSeq) transcription repressor MYB6-like	--	Myb-like DNA-binding domain	MYB330 protein [Hibiscus syriacus]
gene-LOC120147599	MYB	2.47454	0.0806743	0	0	0.330448	-4.42644	down	-8.08045	down	-7.87754	down	-2.51497	normal	--	K09422|8.4e-111|dzi:111316076|K09422 transcription factor MYB, plant | (RefSeq) myb-related protein 308-like	--	Myb-like DNA-binding domain	MYB330 protein [Hibiscus syriacus]
gene-LOC120188174	MYB	3.06571	0.60103	0	0.0472847	1.70497	-1.9931	down	-9.0492	down	-4.98735	down	-0.505525	normal	--	K09422|1.2e-176|gab:108460787|K09422 transcription factor MYB, plant | (RefSeq) transcription factor AS1	--	Myb-like DNA-binding domain	Transcription factor AS1 [Hibiscus syriacus]
gene-LOC120166557	MYB	2.25967	0.0146817	0.234076	0	1.44639	-6.72443	down	-2.41667	down	-7.85856	down	-0.291346	normal	--	K09422|1.2e-119|tcc:18604140|K09422 transcription factor MYB, plant | (RefSeq) transcription factor MYB108	--	Myb-like DNA-binding domain	MYB108 protein [Hibiscus syriacus]
gene-LOC120209332	MYB	2.55254	1.71675	0.551832	0.36259	1.53504	-0.230128	normal	-1.36994	down	-1.74617	down	-0.398402	normal	Molecular Function: zinc ion binding (GO:0008270);;	K11649|1.1e-288|gab:108460638|K11649 SWI/SNF related-matrix-associated actin-dependent regulator of chromatin subfamily C | (RefSeq) SWI/SNF complex subunit SWI3D-like	--	SWIRM-associated region 1	hypothetical protein F3Y22_tig00018629pilonHSYRG00009 [Hibiscus syriacus]
gene-LOC120156758	MYB	7.19557	6.50721	0.514629	1.23866	4.12962	0.195272	normal	-2.91283	down	-1.46143	down	-0.471256	normal	Molecular Function: RNA polymerase II transcription factor activity, sequence-specific DNA binding (GO:0000981);; Molecular Function: transcription factor activity, protein binding (GO:0000988);; Molecular Function: transcription factor activity, transcription factor binding (GO:0000989);; Molecular Function: regulatory region nucleic acid binding (GO:0001067);; Molecular Function: transcription …	K09422|1.8e-117|dzi:111312581|K09422 transcription factor MYB, plant | (RefSeq) transcription factor MYB44-like	--	Myb-like DNA-binding domain	Transcription factor MYB44 [Hibiscus syriacus]
gene-LOC120134688	MYB	9.37673	9.92468	0.448767	0.981443	5.69743	0.415903	normal	-3.50981	down	-2.15034	down	-0.376865	normal	--	K09422|5.3e-82|gab:108482873|K09422 transcription factor MYB, plant | (RefSeq) transcription factor MYB59-like isoform X1	--	Myb-like DNA-binding domain	Transcription factor MYB48 [Hibiscus syriacus]
gene-LOC120118573	MYB	1.75645	0.782235	0.119651	0	0.676344	-0.812975	normal	-3.01353	down	-7.98216	down	-1.04618	normal	--	K08869|2.1e-33|cre:CHLREDRAFT_165812|K08869 aarF domain-containing kinase | (RefSeq) predicted protein	--	Myb-like DNA-binding domain	Transcription factor DIVARICATA [Hibiscus syriacus]
gene-LOC120142772	MYB	3.93812	1.93991	0.784979	0.44916	1.57513	-0.67191	normal	-1.45586	down	-2.05422	down	-0.97718	normal	--	K08869|7.8e-30|cre:CHLREDRAFT_165812|K08869 aarF domain-containing kinase | (RefSeq) predicted protein	--	Myb-like DNA-binding domain	Transcription factor DIVARICATA [Hibiscus syriacus]
gene-LOC120207520	MYB	7.36942	4.26922	1.15034	0.988555	2.95613	-0.443889	normal	-1.83679	down	-1.81027	down	-0.979004	normal	Cellular Component: nuclear chromosome (GO:0000228);; Biological Process: telomere maintenance (GO:0000723);; Cellular Component: chromosome, telomeric region (GO:0000781);; Cellular Component: telomere cap complex (GO:0000782);; Cellular Component: nuclear telomere cap complex (GO:0000783);; Cellular Component: nuclear chromosome, telomeric region (GO:0000784);; Molecular Function: molecular_fun…	K11111|2.5e-06|zma:100382581|K11111 telomeric repeat-binding factor 2 | (RefSeq) uncharacterized LOC100382581	--	Myb-like DNA-binding domain	Detected protein of confused Function [Hibiscus syriacus]
gene-LOC120208651	MYB	5.10827	1.97318	2.17414	0.635764	3.38942	-1.02833	down	-0.404165	normal	-1.94311	down	-0.253103	normal	--	--	--	Myb-like DNA-binding domain	CYPOR1 [Hibiscus syriacus]
Hibiscus_syriacus_newGene_43580	MYB	3.19804	2.46054	0.626761	0.358318	1.84412	-0.0442761	normal	-1.45563	normal	-2.07229	down	-0.450706	normal	--	K08869|1.00e-28|cre:CHLREDRAFT_165812|K08869 aarF domain-containing kinase | (RefSeq) predicted protein	--	Myb-like DNA-binding domain	Transcription factor DIVARICATA [Hibiscus syriacus]
gene-LOC120169751	MYB	6.95403	4.40102	2.0679	1.56625	4.87854	-0.317901	normal	-0.915059	normal	-1.08601	down	-0.17637	normal	Molecular Function: peptidase activity (GO:0008233);;	K03255|2.7e-08|smo:SELMODRAFT_442478|K03255 protein TIF31 | (RefSeq) hypothetical protein	--	Myb-like DNA-binding domain	subtilisin-like protease isoform 1 [Hibiscus syriacus]
gene-LOC120188402	MYB	1.52079	1.05825	0.555117	0.215951	0.657623	-0.178554	normal	-0.595471	normal	-1.71742	down	-0.856116	normal	--	K05909|5.3e-32|zju:107430702|K05909 laccase [EC:1.10.3.2] | (RefSeq) laccase-4-like	--	Myb-like DNA-binding domain	Transcription factor DIVARICATA [Hibiscus syriacus]
gene-LOC120135340	MYB	1.80385	0.909041	0.359437	0.372885	2.62781	-0.641966	normal	-1.51319	normal	-1.20034	down	0.85819	normal	--	K09422|3.8e-168|gra:105802907|K09422 transcription factor MYB, plant | (RefSeq) transcription factor MYB86	--	Myb-like DNA-binding domain	Transcription repressor MYB4 [Hibiscus syriacus]
gene-LOC120172865	MYB	0.931466	0.519544	0.156426	0.0709317	0.494111	-0.490103	normal	-1.7276	normal	-2.69869	down	-0.565528	normal	--	K09422|9.6e-250|tcc:18586987|K09422 transcription factor MYB, plant | (RefSeq) transcription factor GAMYB	--	Myb-like DNA-binding domain	Transcription factor MYB21 [Hibiscus syriacus]
gene-LOC120158533	MYB	1.59257	0.634927	0.289606	0	1.51734	-0.970532	normal	-1.61005	normal	-7.33441	down	0.265722	normal	--	K09422|2.1e-117|gab:108475633|K09422 transcription factor MYB, plant | (RefSeq) transcription factor MYB108	--	Myb-like DNA-binding domain	MYB108 protein [Hibiscus syriacus]
gene-LOC120132871	MYB	1.36215	0.299229	0.160799	0.792002	0.684451	-1.8034	normal	-2.15077	down	0.246861	normal	-0.661947	normal	Biological Process: response to acid chemical (GO:0001101);; Molecular Function: molecular_function (GO:0003674);; Molecular Function: transcription factor activity, sequence-specific DNA binding (GO:0003700);; Biological Process: regulation of transcription, DNA-templated (GO:0006355);; Biological Process: response to stress (GO:0006950);; Biological Process: response to osmotic stress (GO:00069…	K12133|1.4e-25|ppp:112280611|K12133 MYB-related transcription factor LHY | (RefSeq) uncharacterized protein LOC112280611	Circadian rhythm - plant (ko04712)	Myb-like DNA-binding domain	Protein REVEILLE 5 [Hibiscus syriacus]
gene-LOC120133355	MYB	3.05449	2.02077	0.593357	0.458631	1.61736	-0.253062	normal	-1.49346	down	-1.64598	normal	-0.589439	normal	Cellular Component: nuclear chromosome (GO:0000228);; Biological Process: telomere maintenance (GO:0000723);; Cellular Component: chromosome, telomeric region (GO:0000781);; Cellular Component: nuclear chromosome, telomeric region (GO:0000784);; Cellular Component: nucleosome (GO:0000786);; Biological Process: response to acid chemical (GO:0001101);; Molecular Function: molecular_function (GO:000…	K09422|6.9e-132|gab:108452920|K09422 transcription factor MYB, plant | (RefSeq) telomere repeat-binding factor 4	--	linker histone H1 and H5 family	Telomere repeat-binding factor 5 [Hibiscus syriacus]
gene-LOC120217649	MYB	1.3015	0.848118	0.175866	0.252382	0.539386	-0.267801	normal	-2.02126	down	-1.29375	normal	-0.90853	normal	Molecular Function: protein binding (GO:0005515);;	K22825|6.2e-08|spen:107016415|K22825 non-structural maintenance of chromosomes element 4 | (RefSeq) non-structural maintenance of chromosomes element 4 homolog A-like	--	Bromodomain	hypothetical protein F3Y22_tig00110187pilonHSYRG00309 [Hibiscus syriacus]
Hibiscus_syriacus_newGene_49767	MYB	1.32124	1.00864	0.282581	0.429548	0.749913	-0.00279885	normal	-1.19467	down	-0.477173	normal	-0.544856	normal	Molecular Function: DNA binding (GO:0003677);;	K12860|3.84e-86|zju:107412294|K12860 pre-mRNA-splicing factor CDC5/CEF1 | (RefSeq) cell division cycle 5-like protein	Spliceosome (ko03040)	Myb-like DNA-binding domain	CDC5 protein [Zea mays]
gene-LOC120214998	MYB	1.00632	1.14683	0.106623	0.210025	0.894364	0.52225	normal	-2.31483	down	-1.11103	normal	0.172122	normal	--	K08869|3.9e-29|cre:CHLREDRAFT_165812|K08869 aarF domain-containing kinase | (RefSeq) predicted protein	--	Myb-like DNA-binding domain	Transcription factor DIVARICATA [Hibiscus syriacus]
gene-LOC120114968	MYB	7.61557	6.45235	3.18171	2.97765	4.81674	0.0970635	normal	-0.386106	normal	-0.320974	normal	-0.309066	normal	--	K03164|2.5e-21|bna:106383351|K03164 DNA topoisomerase II [EC:5.6.2.2] | (RefSeq) DNA topoisomerase 2-like	--	DIRP	Protein ALWAYS EARLY 3 [Hibiscus syriacus]
gene-LOC120140612	MYB	6.65871	5.94404	4.57904	2.592	3.36951	0.177567	normal	0.285746	normal	-0.315642	normal	-0.649644	normal	--	K02470|1.6e-22|bna:106372518|K02470 DNA gyrase subunit B [EC:5.6.2.2] | (RefSeq) DNA gyrase subunit B-like isoform X2	--	Myb-like DNA-binding domain	Leucine-rich repeat family protein isoform 1 [Hibiscus syriacus]
gene-LOC120204140	MYB	0.843237	0.553203	1.01347	0.575054	0.579605	-0.26357	normal	1.08574	normal	0.53466	normal	-0.210714	normal	--	K09422|4.8e-286|gab:108484188|K09422 transcription factor MYB, plant | (RefSeq) transcription factor GAMYB-like	--	Myb-like DNA-binding domain	Transcription factor MYB21 [Hibiscus syriacus]
gene-LOC120195731	MYB	4.91784	7.88519	5.42293	4.93024	3.28478	1.01646	normal	0.982083	normal	1.08662	normal	-0.252377	normal	--	K09422|8.2e-125|dzi:111274959|K09422 transcription factor MYB, plant | (RefSeq) transcription factor MYB44-like	--	Myb-like DNA-binding domain	hypothetical protein F3Y22_tig00004620pilonHSYRG00058 [Hibiscus syriacus]
gene-LOC120195494	MYB	4.1155	3.66299	3.23972	3.04341	2.81959	0.160005	normal	0.48157	normal	0.626398	normal	-0.240415	normal	Cellular Component: nuclear chromosome (GO:0000228);; Biological Process: telomere maintenance (GO:0000723);; Cellular Component: chromosome, telomeric region (GO:0000781);; Cellular Component: nuclear chromosome, telomeric region (GO:0000784);; Cellular Component: chromatin (GO:0000785);; Cellular Component: nucleosome (GO:0000786);; Biological Process: response to acid chemical (GO:0001101);; M…	K09422|1.2e-118|gab:108468047|K09422 transcription factor MYB, plant | (RefSeq) telomere repeat-binding factor 2-like isoform X1	--	linker histone H1 and H5 family	Telomere repeat-binding factor 3 [Hibiscus syriacus]
gene-LOC120132695	MYB	5.14321	3.15915	1.5424	2.31039	2.84529	-0.35852	normal	-0.885074	normal	-0.0907094	normal	-0.520011	normal	Biological Process: response to acid chemical (GO:0001101);; Molecular Function: molecular_function (GO:0003674);; Molecular Function: transcription factor activity, sequence-specific DNA binding (GO:0003700);; Biological Process: regulation of transcription, DNA-templated (GO:0006355);; Biological Process: response to stress (GO:0006950);; Biological Process: response to osmotic stress (GO:00069…	K12133|1.4e-26|ppp:112280611|K12133 MYB-related transcription factor LHY | (RefSeq) uncharacterized protein LOC112280611	Circadian rhythm - plant (ko04712)	Myb-like DNA-binding domain	Protein REVEILLE 5 [Hibiscus syriacus]
gene-LOC120219100	MYB	1.05013	0.983904	1.00829	0.671527	1.19505	0.212208	normal	0.736985	normal	0.394744	normal	0.54263	normal	--	K09422|9.4e-298|gab:108489866|K09422 transcription factor MYB, plant | (RefSeq) transcription factor GAMYB-like isoform X1	--	Myb-like DNA-binding domain	Transcription factor MYB57 [Hibiscus syriacus]
gene-LOC120183373	MYB	7.35947	6.51138	3.28789	3.52845	5.05373	0.165507	normal	-0.323427	normal	-0.0153873	normal	-0.21006	normal	--	K11111|3.2e-59|zju:107411598|K11111 telomeric repeat-binding factor 2 | (RefSeq) uncharacterized protein LOC107411598 isoform X2	--	Myb-like DNA-binding domain	hypothetical protein F3Y22_tig00112759pilonHSYRG00023 [Hibiscus syriacus]
gene-LOC120171615	MYB	3.97709	2.96877	2.96879	2.70453	3.35199	-0.0819298	normal	0.423299	normal	0.484821	normal	0.0869324	normal	Cellular Component: nuclear chromosome (GO:0000228);; Biological Process: telomere maintenance (GO:0000723);; Cellular Component: chromosome, telomeric region (GO:0000781);; Cellular Component: nuclear chromosome, telomeric region (GO:0000784);; Cellular Component: chromatin (GO:0000785);; Cellular Component: nucleosome (GO:0000786);; Biological Process: response to acid chemical (GO:0001101);; M…	K09422|9.6e-124|gra:105795168|K09422 transcription factor MYB, plant | (RefSeq) telomere repeat-binding factor 1	--	Myb-like DNA-binding domain	Single myb histone 6 [Hibiscus syriacus]
gene-LOC120216893	MYB	4.28703	2.37652	1.27382	1.07157	2.89719	-0.510138	normal	-0.91242	normal	-0.915822	normal	-0.228706	normal	Cellular Component: nuclear chromosome (GO:0000228);; Biological Process: telomere maintenance (GO:0000723);; Cellular Component: chromosome, telomeric region (GO:0000781);; Cellular Component: nuclear chromosome, telomeric region (GO:0000784);; Cellular Component: nucleosome (GO:0000786);; Biological Process: response to acid chemical (GO:0001101);; Molecular Function: molecular_function (GO:000…	K09422|1.9e-129|gra:105767361|K09422 transcription factor MYB, plant | (RefSeq) telomere repeat-binding factor 4	--	linker histone H1 and H5 family	Telomere repeat-binding factor 4 [Hibiscus syriacus]
gene-LOC120214621	MYB	1.78637	1.24126	1.04985	0.805916	1.97878	-0.184536	normal	0.0784657	normal	-0.105865	normal	0.479969	normal	--	K09422|0.0e+00|gab:108478190|K09422 transcription factor MYB, plant | (RefSeq) uncharacterized protein LOC108478190	--	Myb-like DNA-binding domain	Myb domain protein 4r1, putative isoform 2 [Hibiscus syriacus]
gene-LOC120131617	MYB	3.03179	1.66807	1.81073	1.94919	3.44175	-0.516778	normal	0.108048	normal	0.432934	normal	0.518061	normal	Cellular Component: nuclear chromosome (GO:0000228);; Biological Process: telomere maintenance (GO:0000723);; Cellular Component: chromosome, telomeric region (GO:0000781);; Cellular Component: nuclear chromosome, telomeric region (GO:0000784);; Cellular Component: nucleosome (GO:0000786);; Biological Process: response to acid chemical (GO:0001101);; Molecular Function: molecular_function (GO:000…	K09422|9.9e-131|gab:108452920|K09422 transcription factor MYB, plant | (RefSeq) telomere repeat-binding factor 4	--	linker histone H1 and H5 family	Telomere repeat-binding factor 5 [Hibiscus syriacus]
gene-LOC120113915	MYB	10.6807	9.77635	6.23664	5.48041	7.53283	0.215471	normal	0.0674724	normal	0.125052	normal	-0.169553	normal	--	K09422|3.1e-120|tcc:18598703|K09422 transcription factor MYB, plant | (RefSeq) transcription repressor MYB5	--	Myb-like DNA-binding domain	Transcription repressor MYB5 [Hibiscus syriacus]
Hibiscus_syriacus_newGene_47175	MYB	1.32392	0.410227	0.594848	0.401195	1.70676	-1.21257	normal	-0.188428	normal	-0.753277	normal	0.710519	normal	Molecular Function: DNA binding (GO:0003677);;	K09422|5.03e-114|gab:108478190|K09422 transcription factor MYB, plant | (RefSeq) uncharacterized protein LOC108478190	--	Myb-like DNA-binding domain	hypothetical protein ES332_D12G314200v1 [Gossypium tomentosum]
gene-LOC120213177	MYB	0.817463	0.759505	0.359708	0.29763	0.685636	0.228859	normal	-0.340934	normal	-0.423147	normal	0.0749946	normal	--	K09422|2.5e-250|tcc:18586987|K09422 transcription factor MYB, plant | (RefSeq) transcription factor GAMYB	--	Myb-like DNA-binding domain	Transcription factor MYB57 [Hibiscus syriacus]
Hibiscus_syriacus_newGene_4711	MYB	8.53282	5.63014	2.46993	5.64252	4.5322	-0.251858	normal	-0.921079	normal	0.455427	normal	-0.562683	normal	Biological Process: response to acid chemical (GO:0001101);; Molecular Function: molecular_function (GO:0003674);; Molecular Function: transcription factor activity, sequence-specific DNA binding (GO:0003700);; Biological Process: regulation of transcription, DNA-templated (GO:0006355);; Biological Process: response to stress (GO:0006950);; Biological Process: response to osmotic stress (GO:00069…	K12133|8.19e-27|mis:MICPUN_105915|K12133 MYB-related transcription factor LHY | (RefSeq) predicted protein	Circadian rhythm - plant (ko04712)	Myb-like DNA-binding domain	Protein REVEILLE 6 [Hibiscus syriacus]
gene-LOC120152146	MYB	8.44224	6.79349	5.57023	4.26765	6.69083	0.0277086	normal	0.240292	normal	0.0946963	normal	-0.00273604	normal	Molecular Function: DNA binding (GO:0003677);;	K21625|4.9e-98|nsy:104234855|K21625 cyclin-D-binding Myb-like transcription factor 1 | (RefSeq) uncharacterized protein LOC104234855	--	Myb-like DNA-binding domain	RNA polymerase I termination factor [Durio zibethinus]
gene-LOC120118767	MYB	38.5313	28.678	25.9668	32.0257	17.8275	-0.08723	normal	0.278287	normal	0.811296	normal	-0.777633	normal	--	K09422|2.3e-139|gra:105764644|K09422 transcription factor MYB, plant | (RefSeq) myb-related protein 306	--	Myb-like DNA-binding domain	MYB306 protein [Hibiscus syriacus]
gene-LOC120214167	MYB	3.83765	3.70466	3.30138	1.88403	2.60814	0.288903	normal	0.615078	normal	0.0406694	normal	-0.224091	normal	--	K09422|3.4e-260|gab:108454540|K09422 transcription factor MYB, plant | (RefSeq) myb-related protein A-like	--	Myb-like DNA-binding domain	putative Osmotic avoidance abnormal protein [Hibiscus syriacus]
Hibiscus_syriacus_newGene_33206	MYB	5.50364	3.71724	4.93621	4.37683	4.87251	-0.214885	normal	0.686333	normal	0.708749	normal	0.138869	normal	Molecular Function: DNA binding (GO:0003677);; Cellular Component: nucleus (GO:0005634);;	K11649|2.75e-52|ghi:107905227|K11649 SWI/SNF related-matrix-associated actin-dependent regulator of chromatin subfamily C | (RefSeq) SWI/SNF complex subunit SWI3C-like isoform X1	--	Myb-like DNA-binding domain	hypothetical protein B456_009G284000 [Gossypium raimondii]
gene-LOC120173113	MYB	3.50317	1.9628	1.94009	1.89015	4.63099	-0.49409	normal	-0.00216541	normal	0.182883	normal	0.732161	normal	Biological Process: negative regulation of transcription from RNA polymerase II promoter (GO:0000122);; Molecular Function: transcription regulatory region sequence-specific DNA binding (GO:0000976);; Molecular Function: regulatory region nucleic acid binding (GO:0001067);; Biological Process: response to acid chemical (GO:0001101);; Biological Process: regulation of cell growth (GO:0001558);; Mo…	K08869|3.2e-24|cre:CHLREDRAFT_165812|K08869 aarF domain-containing kinase | (RefSeq) predicted protein	--	Myb-like DNA-binding domain	Transcription factor MYB1R1 [Hibiscus syriacus]
gene-LOC120115419	MYB	1.04485	0.438471	0.27343	0.488707	1.13693	-0.901339	normal	-1.03158	normal	-0.0711157	normal	0.451012	normal	--	K08869|4.0e-31|cre:CHLREDRAFT_165812|K08869 aarF domain-containing kinase | (RefSeq) predicted protein	--	Myb-like DNA-binding domain	Protein RADIALIS-like 6 [Hibiscus syriacus]
gene-LOC120209504	MYB	3.35843	4.00052	2.06107	2.27051	1.70319	0.594293	normal	0.128302	normal	0.518553	normal	-0.644535	normal	--	K05909|1.5e-34|zju:107430702|K05909 laccase [EC:1.10.3.2] | (RefSeq) laccase-4-like	--	Myb-like DNA-binding domain	Transcription factor DIVARICATA [Hibiscus syriacus]
gene-LOC120205430	MYB	1.10378	0.812151	0.552809	0.505833	1.51781	-0.100486	normal	-0.163695	normal	-0.0819399	normal	0.787059	normal	--	K03164|1.1e-22|bna:106383351|K03164 DNA topoisomerase II [EC:5.6.2.2] | (RefSeq) DNA topoisomerase 2-like	--	DIRP	Always early, putative isoform 2 [Hibiscus syriacus]
gene-LOC120207102	MYB	21.3385	23.9268	8.94354	7.33297	10.9966	0.506181	normal	-0.413246	normal	-0.481957	normal	-0.623151	normal	--	K08869|5.2e-24|cre:CHLREDRAFT_165812|K08869 aarF domain-containing kinase | (RefSeq) predicted protein	--	Myb-like DNA-binding domain	Transcription factor MYB1R1 [Hibiscus syriacus]
gene-LOC120157714	MYB	1.23118	0.757867	0.62745	0.440637	1.81699	-0.363209	normal	-0.132568	normal	-0.451995	normal	0.887246	normal	--	K09422|6.6e-291|gab:108489866|K09422 transcription factor MYB, plant | (RefSeq) transcription factor GAMYB-like isoform X1	--	Myb-like DNA-binding domain	Transcription factor MYB57 [Hibiscus syriacus]
gene-LOC120213025	MYB	4.48773	1.88676	4.46805	1.23425	2.93757	-0.901313	normal	0.8064	normal	-0.827734	normal	-0.268619	normal	--	K09422|1.0e-97|gra:105776584|K09422 transcription factor MYB, plant | (RefSeq) transcription factor MYB108-like	--	Myb-like DNA-binding domain	MYB108 protein [Hibiscus syriacus]
Hibiscus_syriacus_newGene_38891	MYB	2.23603	1.23037	1.14976	0.570423	1.60806	-0.479879	normal	-0.0410706	normal	-0.769961	normal	-0.145655	normal	--	K09420|9.86e-310|dzi:111285218|K09420 transcriptional activator Myb | (RefSeq) transcription factor MYB3R-1-like isoform X1	--	Myb-like DNA-binding domain	myb-related protein 3R-1-like isoform X2 [Hibiscus syriacus]
Hibiscus_syriacus_newGene_43090	MYB	6.52438	3.80988	4.133	2.71391	4.96478	-0.410432	normal	0.171554	normal	-0.274188	normal	-0.0508483	normal	Cellular Component: nuclear chromosome (GO:0000228);; Biological Process: telomere maintenance (GO:0000723);; Cellular Component: chromosome, telomeric region (GO:0000781);; Cellular Component: nuclear chromosome, telomeric region (GO:0000784);; Cellular Component: chromatin (GO:0000785);; Cellular Component: nucleosome (GO:0000786);; Biological Process: response to acid chemical (GO:0001101);; M…	K09422|1.26e-142|gra:105795168|K09422 transcription factor MYB, plant | (RefSeq) telomere repeat-binding factor 1	--	Myb-like DNA-binding domain	Single myb histone 6 [Hibiscus syriacus]
gene-LOC120118995	MYB	5.76021	4.43969	3.89728	3.21223	3.56839	-0.0484091	normal	0.275087	normal	0.210674	normal	-0.314259	normal	Cellular Component: nuclear chromosome (GO:0000228);; Biological Process: telomere maintenance (GO:0000723);; Cellular Component: chromosome, telomeric region (GO:0000781);; Cellular Component: nuclear chromosome, telomeric region (GO:0000784);; Cellular Component: chromatin (GO:0000785);; Cellular Component: nucleosome (GO:0000786);; Biological Process: response to acid chemical (GO:0001101);; M…	K09422|6.4e-120|gab:108468047|K09422 transcription factor MYB, plant | (RefSeq) telomere repeat-binding factor 2-like isoform X1	--	linker histone H1 and H5 family	Telomere repeat-binding factor 3 [Hibiscus syriacus]
gene-LOC120143766	MYB	4.86155	3.85195	1.7235	1.36787	3.15685	0.00373586	normal	-0.654284	normal	-0.754387	normal	-0.289427	normal	Molecular Function: molecular_function (GO:0003674);; Molecular Function: chromatin binding (GO:0003682);; Molecular Function: transcription factor activity, sequence-specific DNA binding (GO:0003700);; Molecular Function: transcription cofactor activity (GO:0003712);; Molecular Function: transcription coactivator activity (GO:0003713);; Molecular Function: binding (GO:0005488);; Cellular Compone…	K11314|5.7e-298|gra:105771406|K11314 transcriptional adapter 2-alpha | (RefSeq) transcriptional adapter ADA2a-like	--	Myb-like DNA-binding domain	Transcriptional adapter ADA2 [Hibiscus syriacus]
gene-LOC120208946	MYB	13.0465	12.091	11.6487	10.5952	12.998	0.230791	normal	0.668297	normal	0.751322	normal	0.326596	normal	Biological Process: cell division (GO:0051301);;	K12860|0.0e+00|gab:108464121|K12860 pre-mRNA-splicing factor CDC5/CEF1 | (RefSeq) cell division cycle 5-like protein	Spliceosome (ko03040)	pre-mRNA splicing factor component	Cell division cycle 5-like protein [Hibiscus syriacus]
gene-LOC120206862	MYB	5.36823	3.99871	2.88632	2.52288	3.37098	-0.0799165	normal	-0.0428469	normal	-0.022155	normal	-0.333246	normal	Cellular Component: nuclear chromosome (GO:0000228);; Biological Process: telomere maintenance (GO:0000723);; Cellular Component: chromosome, telomeric region (GO:0000781);; Cellular Component: nuclear chromosome, telomeric region (GO:0000784);; Cellular Component: chromatin (GO:0000785);; Cellular Component: nucleosome (GO:0000786);; Biological Process: response to acid chemical (GO:0001101);; M…	K09422|7.0e-114|tcc:18611299|K09422 transcription factor MYB, plant | (RefSeq) telomere repeat-binding factor 2	--	linker histone H1 and H5 family	Telomere repeat-binding factor 2 [Hibiscus syriacus]
Hibiscus_syriacus_newGene_40746	MYB	1.2348	0.607036	0.269809	0.990403	0.987965	-0.66679	normal	-1.33622	normal	0.739813	normal	0.00900027	normal	--	K09422|1.03e-90|dzi:111277693|K09422 transcription factor MYB, plant | (RefSeq) transcription repressor MYB5-like	--	Myb-like DNA-binding domain	Transcription repressor MYB5 [Hibiscus syriacus]
gene-LOC120116742	MYB	4.43785	3.71579	2.84751	1.78185	3.23293	0.0861735	normal	0.208048	normal	-0.24199	normal	-0.121635	normal	--	K09422|1.8e-245|dzi:111295839|K09422 transcription factor MYB, plant | (RefSeq) transcription factor MYB3R-3-like	--	Myb-like DNA-binding domain	putative Osmotic avoidance abnormal protein [Hibiscus syriacus]
gene-LOC120215694	MYB	8.64517	5.58847	5.61594	3.4414	7.50652	-0.292005	normal	0.216897	normal	-0.271842	normal	0.127552	normal	Cellular Component: Swr1 complex (GO:0000812);; Molecular Function: DNA binding (GO:0003677);; Biological Process: DNA repair (GO:0006281);; Biological Process: chromatin remodeling (GO:0006338);; Cellular Component: NuA4 histone acetyltransferase complex (GO:0035267);; Biological Process: histone H4 acetylation (GO:0043967);; Biological Process: histone H2A acetylation (GO:0043968);; Biological …	K11324|2.4e-235|gra:105791472|K11324 DNA methyltransferase 1-associated protein 1 | (RefSeq) SWR1-complex protein 4	--	SANT/Myb-like domain of DAMP1	PREDICTED: SWR1-complex protein 4 isoform X1 [Gossypium raimondii]
gene-LOC120137570	MYB	8.05328	6.35315	3.67541	3.51356	6.19025	0.000290882	normal	-0.286664	normal	-0.139341	normal	-0.0483654	normal	Molecular Function: peptidase activity (GO:0008233);;	K03255|3.6e-08|smo:SELMODRAFT_442478|K03255 protein TIF31 | (RefSeq) hypothetical protein	--	Myb-like DNA-binding domain	subtilisin-like protease isoform 1 [Hibiscus syriacus]
gene-LOC120115416	MYB	1.24547	1.23631	0.508249	0.57363	0.680841	0.326213	normal	-0.477298	normal	-0.0496075	normal	-0.527005	normal	--	K09422|2.5e-183|tcc:18585966|K09422 transcription factor MYB, plant | (RefSeq) myb-related protein Pp2	--	Myb-like DNA-binding domain	Transcription factor MYB44 [Hibiscus syriacus]
gene-LOC120113833	MYB	3.88161	2.41558	3.43712	2.12847	4.39676	-0.343492	normal	0.659042	normal	0.190973	normal	0.511457	normal	Molecular Function: DNA binding (GO:0003677);;	K15198|7.4e-228|gra:105799169|K15198 transcription factor TFIIIB component B'' | (RefSeq) transcription factor TFIIIB component B'' homolog	--	Myb DNA-binding like	Homeodomain superfamily protein isoform 2 [Hibiscus syriacus]
gene-LOC120200185	MYB	31.1263	29.244	12.4621	12.7064	24.2727	0.253815	normal	-0.473701	normal	-0.266061	normal	-0.0250176	normal	--	K08869|6.7e-24|cre:CHLREDRAFT_165812|K08869 aarF domain-containing kinase | (RefSeq) predicted protein	--	Myb-like DNA-binding domain	Transcription factor MYB1R1 [Hibiscus syriacus]
gene-LOC120153996	MYB	8.84124	5.728	5.65385	5.2051	8.5833	-0.285356	normal	0.199944	normal	0.296726	normal	0.291192	normal	Cellular Component: nuclear chromosome (GO:0000228);; Biological Process: telomere maintenance (GO:0000723);; Cellular Component: chromosome, telomeric region (GO:0000781);; Cellular Component: telomere cap complex (GO:0000782);; Cellular Component: nuclear telomere cap complex (GO:0000783);; Cellular Component: nuclear chromosome, telomeric region (GO:0000784);; Molecular Function: molecular_fun…	K03255|5.2e-07|smo:SELMODRAFT_442478|K03255 protein TIF31 | (RefSeq) hypothetical protein	--	Myb-like DNA-binding domain	Detected protein of confused Function [Hibiscus syriacus]
gene-LOC120140425	MYB	8.28313	4.36131	3.71287	3.79876	9.28614	-0.583606	normal	-0.316811	normal	-0.0768066	normal	0.496854	normal	Biological Process: response to acid chemical (GO:0001101);; Molecular Function: molecular_function (GO:0003674);; Molecular Function: transcription factor activity, sequence-specific DNA binding (GO:0003700);; Biological Process: regulation of transcription, DNA-templated (GO:0006355);; Biological Process: response to stress (GO:0006950);; Biological Process: response to osmotic stress (GO:00069…	K12133|9.3e-26|ppp:112280611|K12133 MYB-related transcription factor LHY | (RefSeq) uncharacterized protein LOC112280611	Circadian rhythm - plant (ko04712)	Myb-like DNA-binding domain	Protein REVEILLE 6 [Hibiscus syriacus]
gene-LOC120174600	MYB	7.84406	7.3033	5.97798	5.01936	7.50743	0.238045	normal	0.445103	normal	0.408458	normal	0.268148	normal	Molecular Function: carboxypeptidase activity (GO:0004180);;	--	--	Myb-like DNA-binding domain	Serine carboxypeptidase-like 27 isoform 1 [Hibiscus syriacus]
gene-LOC120156034	MYB	6.72853	6.24755	5.1338	4.7116	6.98872	0.233619	normal	0.438605	normal	0.504329	normal	0.385943	normal	Molecular Function: carboxypeptidase activity (GO:0004180);;	--	--	Myb-like DNA-binding domain	Serine carboxypeptidase-like 27 isoform 1 [Hibiscus syriacus]
gene-LOC120185418	MYB	3.22443	1.98874	3.28138	2.72855	3.90886	-0.351482	normal	0.863764	normal	0.798374	normal	0.60976	normal	--	K09422|9.9e-247|dzi:111295839|K09422 transcription factor MYB, plant | (RefSeq) transcription factor MYB3R-3-like	--	Myb-like DNA-binding domain	putative Osmotic avoidance abnormal protein [Hibiscus syriacus]
gene-LOC120129061	MYB	4.80587	3.44605	5.28066	3.93234	5.5353	-0.139485	normal	0.964977	normal	0.746568	normal	0.533889	normal	Molecular Function: carboxypeptidase activity (GO:0004180);;	--	--	Myb-like DNA-binding domain	Serine carboxypeptidase-like 27 isoform 1 [Hibiscus syriacus]
gene-LOC120159003	MYB	11.5787	7.72912	6.71636	5.04906	9.30104	-0.242955	normal	0.0518545	normal	-0.135177	normal	0.0187206	normal	Molecular Function: molecular_function (GO:0003674);; Molecular Function: chromatin binding (GO:0003682);; Molecular Function: transcription factor activity, sequence-specific DNA binding (GO:0003700);; Molecular Function: transcription cofactor activity (GO:0003712);; Molecular Function: transcription coactivator activity (GO:0003713);; Molecular Function: binding (GO:0005488);; Cellular Compone…	K11314|7.9e-297|gra:105798923|K11314 transcriptional adapter 2-alpha | (RefSeq) transcriptional adapter ADA2b	--	Myb-like DNA-binding domain	Transcriptional adapter ADA2 [Hibiscus syriacus]
gene-LOC120217493	MYB	0.937055	0.736545	0.947643	0.598695	1.23218	0.00240631	normal	0.839304	normal	0.41682	normal	0.729003	normal	--	K09422|8.8e-296|gab:108484188|K09422 transcription factor MYB, plant | (RefSeq) transcription factor GAMYB-like	--	Myb-like DNA-binding domain	Transcription factor MYB57 [Hibiscus syriacus]
gene-LOC120115112	MYB	5.07737	2.94794	2.31871	1.66961	5.05825	-0.445051	normal	-0.292008	normal	-0.567741	normal	0.327725	normal	Molecular Function: molecular_function (GO:0003674);; Molecular Function: chromatin binding (GO:0003682);; Molecular Function: transcription factor activity, sequence-specific DNA binding (GO:0003700);; Molecular Function: transcription cofactor activity (GO:0003712);; Molecular Function: transcription coactivator activity (GO:0003713);; Molecular Function: binding (GO:0005488);; Cellular Compone…	K11314|7.5e-295|gab:108457493|K11314 transcriptional adapter 2-alpha | (RefSeq) transcriptional adapter ADA2b	--	Myb-like DNA-binding domain	Transcriptional adapter ADA2 [Hibiscus syriacus]
gene-LOC120166957	MYB	3.71817	2.92386	1.60226	1.64878	2.28075	-0.00764526	normal	-0.372521	normal	-0.0783257	normal	-0.365174	normal	Cellular Component: nuclear chromosome (GO:0000228);; Biological Process: telomere maintenance (GO:0000723);; Cellular Component: chromosome, telomeric region (GO:0000781);; Cellular Component: nuclear chromosome, telomeric region (GO:0000784);; Cellular Component: chromatin (GO:0000785);; Cellular Component: nucleosome (GO:0000786);; Biological Process: response to acid chemical (GO:0001101);; M…	K09422|1.3e-115|gra:105804039|K09422 transcription factor MYB, plant | (RefSeq) telomere repeat-binding factor 2-like	--	linker histone H1 and H5 family	Telomere repeat-binding factor 3 [Hibiscus syriacus]
gene-LOC120143046	MYB	4.92019	4.09796	3.9841	2.73642	4.20879	0.0748348	normal	0.526177	normal	0.172148	normal	0.108648	normal	Molecular Function: kinase activity (GO:0016301);;	--	--	Myb-like DNA-binding domain	TSL-kinase interacting protein 1 [Hibiscus syriacus]
gene-LOC120214876	MYB	8.20961	5.51777	7.8556	6.28059	7.49745	-0.22713	normal	0.771005	normal	0.672162	normal	0.203855	normal	Cellular Component: nuclear chromosome (GO:0000228);; Biological Process: telomere maintenance (GO:0000723);; Cellular Component: chromosome, telomeric region (GO:0000781);; Cellular Component: nuclear chromosome, telomeric region (GO:0000784);; Cellular Component: chromatin (GO:0000785);; Cellular Component: nucleosome (GO:0000786);; Biological Process: response to acid chemical (GO:0001101);; M…	K09422|3.6e-118|gra:105795168|K09422 transcription factor MYB, plant | (RefSeq) telomere repeat-binding factor 1	--	Myb-like DNA-binding domain	Single myb histone 6 [Hibiscus syriacus]
gene-LOC120128748	MYB	13.4363	7.86101	5.18095	3.84965	9.8524	-0.43192	normal	-0.536775	normal	-0.727721	normal	-0.115413	normal	Cellular Component: nuclear chromosome (GO:0000228);; Biological Process: telomere maintenance (GO:0000723);; Cellular Component: chromosome, telomeric region (GO:0000781);; Cellular Component: telomere cap complex (GO:0000782);; Cellular Component: nuclear telomere cap complex (GO:0000783);; Cellular Component: nuclear chromosome, telomeric region (GO:0000784);; Molecular Function: molecular_fun…	K03255|7.7e-06|smo:SELMODRAFT_442478|K03255 protein TIF31 | (RefSeq) hypothetical protein	--	Myb-like DNA-binding domain	Detected protein of confused Function [Hibiscus syriacus]
gene-LOC120168804	MYB	2.09434	0.960907	1.34794	0.406883	2.45219	-0.775474	normal	0.217898	normal	-1.28648	normal	0.547731	normal	Biological Process: response to acid chemical (GO:0001101);; Molecular Function: molecular_function (GO:0003674);; Molecular Function: transcription factor activity, sequence-specific DNA binding (GO:0003700);; Biological Process: regulation of transcription, DNA-templated (GO:0006355);; Biological Process: response to stress (GO:0006950);; Biological Process: response to osmotic stress (GO:00069…	K12133|2.5e-26|ppp:112280611|K12133 MYB-related transcription factor LHY | (RefSeq) uncharacterized protein LOC112280611	Circadian rhythm - plant (ko04712)	Myb-like DNA-binding domain	Protein REVEILLE 6 [Hibiscus syriacus]
gene-LOC120154216	MYB	3.75483	2.69971	2.30024	1.09658	3.06376	-0.134803	normal	0.123381	normal	-0.707082	normal	0.0333933	normal	Molecular Function: DNA binding (GO:0003677);;	K15198|1.1e-229|ghi:107889049|K15198 transcription factor TFIIIB component B'' | (RefSeq) transcription factor TFIIIB component B'' homolog	--	Myb DNA-binding like	Homeodomain superfamily protein isoform 2 [Hibiscus syriacus]
gene-LOC120138900	MYB	4.77127	3.13262	2.40287	2.43798	4.25994	-0.266948	normal	-0.152309	normal	0.0701881	normal	0.168244	normal	Molecular Function: DNA binding (GO:0003677);;	--	--	Myb-like DNA-binding domain	Homeodomain-like superfamily protein isoform 2 [Hibiscus syriacus]
Hibiscus_syriacus_newGene_27557	MYB	0.824801	0.681129	0.669433	0.450026	0.626372	0.00905772	normal	0.520473	normal	0.19051	normal	-0.0629609	normal	Molecular Function: zinc ion binding (GO:0008270);;	K11649|3.12e-96|dzi:111308872|K11649 SWI/SNF related-matrix-associated actin-dependent regulator of chromatin subfamily C | (RefSeq) SWI/SNF complex subunit SWI3D-like isoform X1	--	Zinc finger, ZZ type	organ-specific protein S2-like [Hibiscus syriacus]
gene-LOC120148527	MYB	3.27694	2.49674	1.59587	0.992999	2.961	-0.055087	normal	-0.199345	normal	-0.684418	normal	0.184895	normal	Cellular Component: nuclear chromosome (GO:0000228);; Biological Process: telomere maintenance (GO:0000723);; Cellular Component: chromosome, telomeric region (GO:0000781);; Cellular Component: nuclear chromosome, telomeric region (GO:0000784);; Cellular Component: nucleosome (GO:0000786);; Biological Process: response to acid chemical (GO:0001101);; Molecular Function: molecular_function (GO:000…	K09422|2.8e-133|gab:108452920|K09422 transcription factor MYB, plant | (RefSeq) telomere repeat-binding factor 4	--	linker histone H1 and H5 family	Telomere repeat-binding factor 4 [Hibiscus syriacus]
gene-LOC120182853	MYB	3.02535	2.51412	2.68519	2.3837	2.5407	0.0723185	normal	0.665109	normal	0.693361	normal	0.0717125	normal	Molecular Function: DNA binding (GO:0003677);; Biological Process: DNA repair (GO:0006281);; Biological Process: chromatin remodeling (GO:0006338);; Cellular Component: NuA4 histone acetyltransferase complex (GO:0035267);; Biological Process: histone H4 acetylation (GO:0043967);; Biological Process: histone H2A acetylation (GO:0043968);; Biological Process: negative regulation of transcription, D…	K11324|6.8e-214|gra:105791472|K11324 DNA methyltransferase 1-associated protein 1 | (RefSeq) SWR1-complex protein 4	--	SANT/Myb-like domain of DAMP1	PREDICTED: SWR1-complex protein 4 isoform X2 [Gossypium raimondii]
gene-LOC120182799	MYB	2.94	1.38926	2.95238	1.91306	3.55564	-0.734733	normal	0.845745	normal	0.452559	normal	0.604583	normal	--	K11498|1.1e-11|bna:106372584|K11498 centromeric protein E | (RefSeq) kinesin-like protein KIN-7O	--	Myb-like DNA-binding domain	hypothetical protein F3Y22_tig00112738pilonHSYRG00567 [Hibiscus syriacus]
gene-LOC120115904	MYB	1.57633	0.465432	0.301399	0.2368	0.378471	-1.38953	normal	-1.46496	normal	-1.58707	normal	-1.66999	normal	--	K08869|5.2e-29|cre:CHLREDRAFT_165812|K08869 aarF domain-containing kinase | (RefSeq) predicted protein	--	Myb-like DNA-binding domain	Transcription factor DIVARICATA [Hibiscus syriacus]
Hibiscus_syriacus_newGene_21478	MYB	1.45999	1.22964	1.25587	0.547891	1.69164	0.118258	normal	0.618145	normal	-0.407142	normal	0.554115	normal	--	K09422|1.24e-154|tcc:18586987|K09422 transcription factor MYB, plant | (RefSeq) transcription factor GAMYB	--	Myb-like DNA-binding domain	trans-2,3-enoyl-CoA reductase [Hibiscus syriacus]
gene-LOC120164943	MYB	16.1032	10.6465	6.59625	5.62986	9.59251	-0.256164	normal	-0.443878	normal	-0.439871	normal	-0.412902	normal	Biological Process: cell division (GO:0051301);;	K12860|0.0e+00|gra:105782061|K12860 pre-mRNA-splicing factor CDC5/CEF1 | (RefSeq) cell division cycle 5-like protein	Spliceosome (ko03040)	pre-mRNA splicing factor component	Cell division cycle 5-like protein [Hibiscus syriacus]
gene-LOC120191069	MYB	2.96309	1.3551	3.25221	2.87539	2.58369	-0.783725	normal	0.96837	normal	1.0509	normal	0.132752	normal	--	K09422|3.0e-46|hbr:110663676|K09422 transcription factor MYB, plant | (RefSeq) transcription factor MYB44-like	--	Myb-like DNA-binding domain	Transcription factor MYB44 [Hibiscus syriacus]
Hibiscus_syriacus_newGene_40745	MYB	2.95833	2.48259	1.00097	1.59608	3.14095	0.305191	normal	-0.350045	normal	0.545222	normal	0.75789	normal	--	K09422|5.73e-56|gab:108470567|K09422 transcription factor MYB, plant | (RefSeq) transcription repressor MYB5-like	--	Myb-like DNA-binding domain	Transcription repressor MYB5 [Hibiscus syriacus]
gene-LOC120198613	MYB	5.12184	4.9068	3.28742	3.06572	4.80678	0.279251	normal	0.200118	normal	0.300548	normal	0.23631	normal	Molecular Function: molecular_function (GO:0003674);; Molecular Function: chromatin binding (GO:0003682);; Molecular Function: transcription factor activity, sequence-specific DNA binding (GO:0003700);; Molecular Function: transcription cofactor activity (GO:0003712);; Molecular Function: transcription coactivator activity (GO:0003713);; Molecular Function: binding (GO:0005488);; Cellular Compone…	K11314|7.9e-300|gra:105771406|K11314 transcriptional adapter 2-alpha | (RefSeq) transcriptional adapter ADA2a-like	--	Myb-like DNA-binding domain	Transcriptional adapter ADA2 [Hibiscus syriacus]
gene-LOC120156149	MYB	6.55343	4.12444	3.40297	1.88654	6.40575	-0.323089	normal	-0.10969	normal	-0.749691	normal	0.299264	normal	Molecular Function: DNA binding (GO:0003677);;	--	--	Myb-like DNA-binding domain	Homeodomain-like superfamily protein isoform 2 [Hibiscus syriacus]
Hibiscus_syriacus_newGene_6775	MYB	1.6472	1.38571	1.6935	0.905602	1.55518	0.0949283	normal	0.878796	normal	0.203582	normal	0.250676	normal	Biological Process: regulation of cell growth (GO:0001558);; Molecular Function: molecular_function (GO:0003674);; Molecular Function: chromatin binding (GO:0003682);; Molecular Function: binding (GO:0005488);; Molecular Function: protein binding (GO:0005515);; Cellular Component: cellular_component (GO:0005575);; Cellular Component: intracellular (GO:0005622);; Cellular Component: cell (GO:00056…	K09522|7.45e-143|gra:105772184|K09522 DnaJ homolog subfamily C member 2 | (RefSeq) dnaJ homolog subfamily C member 2-like	--	Myb-like DNA-binding domain	hypothetical protein F3Y22_tig00010533pilonHSYRG00167 [Hibiscus syriacus]
Hibiscus_syriacus_newGene_28746	MYB	9.19207	11.0991	6.25152	4.9169	6.30308	0.63854	normal	0.200315	normal	0.20793	normal	-0.239129	normal	--	K08869|4.19e-25|cre:CHLREDRAFT_165812|K08869 aarF domain-containing kinase | (RefSeq) predicted protein	--	Myb-like DNA-binding domain	Transcription factor RADIALIS [Hibiscus syriacus]
gene-LOC120122671	MYB	4.09113	3.38849	2.71957	2.36551	2.92184	0.0777453	normal	0.301996	normal	0.293119	normal	-0.12279	normal	Cellular Component: nuclear chromosome (GO:0000228);; Biological Process: telomere maintenance (GO:0000723);; Cellular Component: chromosome, telomeric region (GO:0000781);; Cellular Component: nuclear chromosome, telomeric region (GO:0000784);; Cellular Component: chromatin (GO:0000785);; Cellular Component: nucleosome (GO:0000786);; Biological Process: response to acid chemical (GO:0001101);; M…	K09422|2.9e-117|gab:108468047|K09422 transcription factor MYB, plant | (RefSeq) telomere repeat-binding factor 2-like isoform X1	--	linker histone H1 and H5 family	Telomere repeat-binding factor 3 [Hibiscus syriacus]
gene-LOC120137214	MYB	5.77477	5.18286	3.43033	1.25488	2.68597	0.178321	normal	0.087685	normal	-1.10538	normal	-0.764203	normal	--	K08869|2.2e-27|cre:CHLREDRAFT_165812|K08869 aarF domain-containing kinase | (RefSeq) predicted protein	--	Myb-like DNA-binding domain	Transcription factor DIVARICATA [Hibiscus syriacus]
Hibiscus_syriacus_newGene_36671	MYB	7.08067	5.78162	4.97598	4.12607	5.93976	0.0483375	normal	0.330355	normal	0.278282	normal	0.0810651	normal	Biological Process: cell division (GO:0051301);;	K12860|0.0|gab:108464121|K12860 pre-mRNA-splicing factor CDC5/CEF1 | (RefSeq) cell division cycle 5-like protein	Spliceosome (ko03040)	pre-mRNA splicing factor component	Cell division cycle 5-related protein [Hibiscus syriacus]
gene-LOC120148252	MYB	15.2902	12.2671	9.95208	6.4476	11.5831	0.020928	normal	0.221324	normal	-0.218698	normal	-0.0691895	normal	--	K08869|7.9e-33|cre:CHLREDRAFT_165812|K08869 aarF domain-containing kinase | (RefSeq) predicted protein	--	Myb-like DNA-binding domain	Transcription factor DIVARICATA [Hibiscus syriacus]
gene-LOC120145041	MYB	88.1158	174.945	81.5752	64.5092	59.2707	1.32612	up	0.728825	normal	0.598132	normal	-0.238921	normal	--	K09422|1.8e-123|dzi:111298743|K09422 transcription factor MYB, plant | (RefSeq) myb-related protein 308-like	--	Myb-like DNA-binding domain	Transcription repressor MYB4 [Hibiscus syriacus]
gene-LOC120178850	MYB	2.08797	4.57818	0.774272	0.936004	2.23895	1.46193	up	-0.577918	normal	-0.121859	normal	0.424753	normal	Biological Process: carbohydrate transport (GO:0008643);;	K09422|2.0e-224|gra:105794176|K09422 transcription factor MYB, plant | (RefSeq) myb-like protein Q	--	Myb-like DNA-binding domain	UDP-galactose/UDP-glucose transporter 3-like [Hibiscus syriacus]
gene-LOC120170116	MYB	3.76612	5.96271	3.66596	2.42593	3.22162	1.00346	up	0.802685	normal	0.438452	normal	0.106996	normal	--	K09422|1.7e-187|tcc:18585966|K09422 transcription factor MYB, plant | (RefSeq) myb-related protein Pp2	--	Myb-like DNA-binding domain	Transcription factor MYB44 [Hibiscus syriacus]
gene-LOC120161181	MYB	2.73697	4.81209	2.55359	1.6257	1.46999	1.15154	up	0.722823	normal	0.279789	normal	-0.561461	normal	--	K09422|3.0e-146|gra:105791496|K09422 transcription factor MYB, plant | (RefSeq) transcription factor MYB86-like	--	Myb-like DNA-binding domain	Transcription factor MYB32 [Hibiscus syriacus]
gene-LOC120151411	MYB	17.6216	3.43364	24.7022	15.3539	10.1273	-2.01747	down	1.33353	up	0.915891	normal	-0.465195	normal	--	K08869|1.6e-22|cre:CHLREDRAFT_165812|K08869 aarF domain-containing kinase | (RefSeq) predicted protein	--	Myb-like DNA-binding domain	Transcription factor MYB1R1 [Hibiscus syriacus]
gene-LOC120147757	MYB	1.31905	3.71732	2.5624	0.964662	0.910532	1.80967	normal	1.7649	up	0.580987	normal	-0.212163	normal	--	K09422|8.5e-139|gra:105766233|K09422 transcription factor MYB, plant | (RefSeq) myb-related protein 306	--	Myb-like DNA-binding domain	MYB306 protein [Hibiscus syriacus]
gene-LOC120206496	MYB	7.41551	4.37597	13.1324	8.26502	9.2017	-0.417942	normal	1.6703	up	1.26229	normal	0.643986	normal	--	K08869|5.1e-21|cre:CHLREDRAFT_165812|K08869 aarF domain-containing kinase | (RefSeq) predicted protein	--	Myb-like DNA-binding domain	Transcription factor MYB1R1 [Hibiscus syriacus]
gene-LOC120124018	MYB	2.789	2.93157	4.51609	2.14188	3.81965	0.415687	normal	1.53873	up	0.69149	normal	0.787088	normal	--	K09422|1.1e-266|gab:108454540|K09422 transcription factor MYB, plant | (RefSeq) myb-related protein A-like	--	Myb-like DNA-binding domain	putative Osmotic avoidance abnormal protein [Hibiscus syriacus]
gene-LOC120137322	MYB	13.3481	16.2217	16.2324	12.7963	12.4326	0.623005	normal	1.12642	up	0.9999	normal	0.22907	normal	--	K05909|3.6e-36|zju:107430702|K05909 laccase [EC:1.10.3.2] | (RefSeq) laccase-4-like	--	Myb-like DNA-binding domain	Transcription factor DIVARICATA [Hibiscus syriacus]
gene-LOC120176506	MYB	3.11696	4.96035	4.50028	1.55879	4.35166	1.00652	up	1.36082	up	0.0479667	normal	0.81388	normal	--	K09422|1.7e-187|tcc:18585966|K09422 transcription factor MYB, plant | (RefSeq) myb-related protein Pp2	--	Myb-like DNA-binding domain	Transcription factor MYB44 [Hibiscus syriacus]
gene-LOC120165140	MYB	1.53833	1.68613	0.136962	15.3239	0.7707	0.477551	normal	-2.64644	down	4.30495	up	-0.662055	normal	--	K09422|1.2e-122|gra:105794747|K09422 transcription factor MYB, plant | (RefSeq) myb-related protein Zm1	--	Myb-like DNA-binding domain	Myb-related protein P [Hibiscus syriacus]
Hibiscus_syriacus_newGene_34755	MYB	4.87024	5.83463	1.57985	10.7639	3.75709	0.600946	normal	-0.752348	normal	2.28046	up	-0.0473985	normal	Biological Process: regulation of cell growth (GO:0001558);; Molecular Function: molecular_function (GO:0003674);; Molecular Function: chromatin binding (GO:0003682);; Molecular Function: binding (GO:0005488);; Molecular Function: protein binding (GO:0005515);; Cellular Component: cellular_component (GO:0005575);; Cellular Component: intracellular (GO:0005622);; Cellular Component: cell (GO:00056…	K15397|1.72e-22|cpep:111776416|K15397 3-ketoacyl-CoA synthase [EC:2.3.1.199] | (RefSeq) 3-ketoacyl-CoA synthase 17-like	Fatty acid elongation (ko00062);; Plant-pathogen interaction (ko04626)	Myb-like DNA-binding domain	Transcription factor RADIALIS [Hibiscus syriacus]
gene-LOC120140742	MYB	39.3331	54.6477	34.6594	54.7411	39.0382	0.814835	normal	0.663706	normal	1.52303	up	0.320458	normal	--	K08869|2.5e-23|cre:CHLREDRAFT_165812|K08869 aarF domain-containing kinase | (RefSeq) predicted protein	--	Myb-like DNA-binding domain	Transcription factor MYB1R1 [Hibiscus syriacus]
gene-LOC120209938	MYB	3.54283	1.67316	3.96316	8.21898	7.30878	-0.742949	normal	1.00381	normal	2.25776	up	1.37386	normal	--	K09422|1.8e-122|ghi:107945775|K09422 transcription factor MYB, plant | (RefSeq) protein ODORANT1-like	--	Myb-like DNA-binding domain	MYB315 protein [Hibiscus syriacus]
gene-LOC120153487	MYB	12.4465	13.0897	13.4591	17.5501	7.94701	0.41098	normal	0.949781	normal	1.54034	up	-0.315959	normal	Biological Process: response to acid chemical (GO:0001101);; Molecular Function: molecular_function (GO:0003674);; Molecular Function: transcription factor activity, sequence-specific DNA binding (GO:0003700);; Biological Process: regulation of transcription, DNA-templated (GO:0006355);; Biological Process: response to stress (GO:0006950);; Biological Process: response to osmotic stress (GO:00069…	K12133|5.2e-25|ppp:112280611|K12133 MYB-related transcription factor LHY | (RefSeq) uncharacterized protein LOC112280611	Circadian rhythm - plant (ko04712)	Myb-like DNA-binding domain	Protein REVEILLE 6 [Hibiscus syriacus]
gene-LOC120213253	MYB	8.82395	7.62979	7.94613	9.28422	10.0207	0.131067	normal	0.682796	normal	1.09915	up	0.514386	normal	Molecular Function: carboxypeptidase activity (GO:0004180);;	--	--	Myb-like DNA-binding domain	Serine carboxypeptidase-like 27 isoform 1 [Hibiscus syriacus]
gene-LOC120132542	MYB	21.6738	35.9333	21.595	42.1846	22.5841	1.06944	up	0.840811	normal	1.99861	up	0.392782	normal	--	K08869|2.5e-23|cre:CHLREDRAFT_165812|K08869 aarF domain-containing kinase | (RefSeq) predicted protein	--	Myb-like DNA-binding domain	Transcription factor MYB1R1 [Hibiscus syriacus]
Hibiscus_syriacus_newGene_45857	MYB	2.35533	1.42553	17.6306	6.69535	1.92827	-0.389585	normal	3.73435	up	2.57527	up	0.031754	normal	--	K15397|9.77e-24|cpep:111776416|K15397 3-ketoacyl-CoA synthase [EC:2.3.1.199] | (RefSeq) 3-ketoacyl-CoA synthase 17-like	Fatty acid elongation (ko00062);; Plant-pathogen interaction (ko04626)	Myb-like DNA-binding domain	Protein RADIALIS-like 6 [Hibiscus syriacus]
gene-LOC120152240	MYB	4.15744	3.90967	22.4739	10.2216	4.12272	0.251245	normal	3.28147	up	2.4164	up	0.309487	normal	--	K09422|2.8e-120|tcc:18611200|K09422 transcription factor MYB, plant | (RefSeq) transcription factor MYB44	--	Myb-like DNA-binding domain	Transcription factor MYB44 [Hibiscus syriacus]
gene-LOC120171852	MYB	2.47938	4.95449	11.3091	20.9292	4.49938	1.33728	normal	3.02466	up	4.13738	up	1.1896	normal	--	K09422|5.6e-126|gra:105803965|K09422 transcription factor MYB, plant | (RefSeq) transcription factor MYB44	--	Myb-like DNA-binding domain	Transcription factor MYB44 [Hibiscus syriacus]
gene-LOC120172783	MYB	4.8446	4.26391	5.73037	4.81068	6.16908	0.155954	normal	1.07258	up	1.02509	up	0.680529	normal	Molecular Function: carboxypeptidase activity (GO:0004180);;	--	--	Myb-like DNA-binding domain	Serine carboxypeptidase-like 27 isoform 1 [Hibiscus syriacus]
gene-LOC120205908	MYB	5.77428	6.96594	9.52507	8.66229	5.10268	0.612139	normal	1.56505	up	1.64127	up	0.155305	normal	--	K11111|1.9e-16|cmos:111451133|K11111 telomeric repeat-binding factor 2 | (RefSeq) uncharacterized protein LOC111451133	--	Myb-like DNA-binding domain	hypothetical protein F3Y22_tig00013285pilonHSYRG00341 [Hibiscus syriacus]
gene-LOC120205116	MYB	2.59024	2.75988	3.10686	3.73146	3.36841	0.428664	normal	1.10461	up	1.5863	up	0.708445	normal	Biological Process: regulation of cell growth (GO:0001558);; Molecular Function: molecular_function (GO:0003674);; Molecular Function: chromatin binding (GO:0003682);; Molecular Function: binding (GO:0005488);; Molecular Function: protein binding (GO:0005515);; Cellular Component: cellular_component (GO:0005575);; Cellular Component: intracellular (GO:0005622);; Cellular Component: cell (GO:00056…	K09522|1.3e-277|gra:105772184|K09522 DnaJ homolog subfamily C member 2 | (RefSeq) dnaJ homolog subfamily C member 2-like	--	DnaJ domain	hypothetical protein F3Y22_tig00012104pilonHSYRG00099 [Hibiscus syriacus]
gene-LOC120215455	MYB	1.29265	1.28717	1.54464	1.69497	1.64981	0.323856	normal	1.08158	up	1.46157	up	0.6699	normal	--	K08869|1.8e-27|cre:CHLREDRAFT_165812|K08869 aarF domain-containing kinase | (RefSeq) predicted protein	--	Myb-like DNA-binding domain	Transcription factor DIVARICATA [Hibiscus syriacus]
gene-LOC120127545	MYB	5.05259	12.7295	20.6666	9.56112	3.53031	1.66604	normal	2.87051	up	2.01855	up	-0.189373	normal	Biological Process: response to acid chemical (GO:0001101);; Molecular Function: molecular_function (GO:0003674);; Molecular Function: DNA binding (GO:0003677);; Molecular Function: transcription factor activity, sequence-specific DNA binding (GO:0003700);; Cellular Component: nucleus (GO:0005634);; Biological Process: regulation of transcription, DNA-templated (GO:0006355);; Biological Process: …	--	--	Myb-like DNA-binding domain	PREDICTED: transcription factor MYB1R1-like [Gossypium raimondii]
gene-LOC120192928	MYB	15.3213	19.1469	28.4178	15.3944	6.33767	0.660548	normal	1.74342	up	1.0738	up	-0.936569	normal	--	K09422|4.7e-112|ghi:107904892|K09422 transcription factor MYB, plant | (RefSeq) transcription repressor MYB6-like	--	Myb-like DNA-binding domain	MYB330 protein [Hibiscus syriacus]
gene-LOC120136815	MYB	3.04955	1.75997	3.41337	25.2562	4.52908	-0.43971	normal	1.00177	up	4.06228	up	0.899445	normal	--	K09422|1.6e-110|gra:105794747|K09422 transcription factor MYB, plant | (RefSeq) myb-related protein Zm1	--	Myb-like DNA-binding domain	Transcription factor MYB12 [Hibiscus syriacus]
gene-LOC120207983	MYB	2.19232	2.03368	3.14913	2.23179	3.13554	0.228833	normal	1.35061	up	1.05256	up	0.841359	normal	--	K09422|2.2e-299|gab:108489866|K09422 transcription factor MYB, plant | (RefSeq) transcription factor GAMYB-like isoform X1	--	Myb-like DNA-binding domain	Transcription factor MYB57 [Hibiscus syriacus]
gene-LOC120186252	MYB	5.49573	11.5287	55.5712	24.5154	13.8473	1.39286	normal	4.17745	up	3.25014	up	1.66422	normal	--	K09422|2.1e-125|gab:108481592|K09422 transcription factor MYB, plant | (RefSeq) myb-related protein Myb4-like	--	Myb-like DNA-binding domain	Transcription repressor MYB6 [Hibiscus syriacus]
Hibiscus_syriacus_newGene_38371	MYB	1.16053	2.80477	14.4525	23.787	2.23929	1.60002	up	4.46829	up	5.36844	up	1.26684	normal	--	K09422|9.66e-138|gab:108469007|K09422 transcription factor MYB, plant | (RefSeq) protein ODORANT1-like	--	Myb-like DNA-binding domain	MYB315 protein [Hibiscus syriacus]
gene-LOC120146636	MYB	4.56132	8.22607	22.3562	11.0013	7.07846	1.18827	up	3.13362	up	2.36286	up	0.963785	normal	Molecular Function: protein binding (GO:0005515);;	K22825|5.2e-16|spen:107016415|K22825 non-structural maintenance of chromosomes element 4 | (RefSeq) non-structural maintenance of chromosomes element 4 homolog A-like	--	Bromodomain	Detected protein of unknown function [Hibiscus syriacus]
gene-LOC120196550	MYB	2.57483	3.87109	0.387337	0.37279	9.69607	0.914288	normal	-1.91484	normal	-1.61482	down	2.22524	up	--	K09422|2.3e-96|gra:105803556|K09422 transcription factor MYB, plant | (RefSeq) MYB6; transcription repressor MYB6-like	--	Myb-like DNA-binding domain	Transcription repressor MYB6 [Hibiscus syriacus]
Hibiscus_syriacus_newGene_41689	MYB	0.439618	0.198929	0.646386	0.486343	1.36038	-0.784807	normal	1.41082	normal	1.18088	normal	1.96567	up	--	K09422|3.29e-57|gab:108453529|K09422 transcription factor MYB, plant | (RefSeq) uncharacterized protein LOC108453529	--	Myb-like DNA-binding domain	hypothetical protein F3Y22_tig00111877pilonHSYRG00037 [Hibiscus syriacus]
gene-LOC120193869	MYB	4.80664	4.06034	5.25075	3.10231	11.2164	0.0968509	normal	0.962986	normal	0.400245	normal	1.55394	up	--	K08869|1.5e-26|cre:CHLREDRAFT_165812|K08869 aarF domain-containing kinase | (RefSeq) predicted protein	--	Myb-like DNA-binding domain	Transcription factor DIVARICATA [Hibiscus syriacus]
gene-LOC120185829	MYB	1.87672	0.782958	2.64011	1.85491	28.255	-0.898994	normal	1.32247	normal	1.07814	normal	4.24738	up	--	K08869|9.5e-25|cre:CHLREDRAFT_165812|K08869 aarF domain-containing kinase | (RefSeq) predicted protein	--	Myb-like DNA-binding domain	putative malic enzyme [Hibiscus syriacus]
gene-LOC120159440	MYB	4.25803	1.52598	1.64997	1.52291	10.1114	-1.13131	normal	-0.510118	normal	-0.447427	normal	1.58045	up	--	K08869|3.2e-25|cre:CHLREDRAFT_165812|K08869 aarF domain-containing kinase | (RefSeq) predicted protein	--	Myb-like DNA-binding domain	hypothetical protein F3Y22_tig00111366pilonHSYRG00040 [Hibiscus syriacus]
gene-LOC120115595	MYB	1.56331	1.07396	1.65322	0.966164	3.112	-0.155509	normal	0.988829	normal	0.429949	normal	1.38256	up	--	K09422|1.0e-243|tcc:18586987|K09422 transcription factor MYB, plant | (RefSeq) transcription factor GAMYB	--	Myb-like DNA-binding domain	Transcription factor MYB21 [Hibiscus syriacus]
gene-LOC120154648	MYB	0.81194	0.40554	1.4165	1.2382	17.8466	-0.653681	normal	1.61818	up	1.62588	normal	4.76828	up	--	K08869|7.3e-25|cre:CHLREDRAFT_165812|K08869 aarF domain-containing kinase | (RefSeq) predicted protein	--	Myb-like DNA-binding domain	putative malic enzyme [Hibiscus syriacus]
gene-LOC120207877	MYB	1.05942	0.715323	3.75229	0.574475	3.11216	-0.210987	normal	2.64819	up	0.226978	normal	1.88635	up	Molecular Function: molecular_function (GO:0003674);; Molecular Function: nucleic acid binding (GO:0003676);; Molecular Function: DNA binding (GO:0003677);; Molecular Function: transcription factor activity, sequence-specific DNA binding (GO:0003700);; Molecular Function: binding (GO:0005488);; Biological Process: regulation of transcription, DNA-templated (GO:0006355);; Biological Process: respo…	K12133|2.6e-33|ppp:112280611|K12133 MYB-related transcription factor LHY | (RefSeq) uncharacterized protein LOC112280611	Circadian rhythm - plant (ko04712)	Myb-like DNA-binding domain	Protein REVEILLE 2 [Hibiscus syriacus]
gene-LOC120167047	MYB	5.41563	2.3349	14.4471	3.59158	12.0832	-0.871416	normal	2.25404	up	0.485417	normal	1.49012	up	--	K09422|2.2e-139|gab:108473959|K09422 transcription factor MYB, plant | (RefSeq) transcription factor MYB44	--	Myb-like DNA-binding domain	Transcription factor MYB44 [Hibiscus syriacus]
gene-LOC120162168	MYB	2.11695	1.70276	3.43691	1.34385	4.16787	0.0535508	normal	1.54409	up	0.412408	normal	1.33479	up	--	K09422|6.0e-252|dzi:111295839|K09422 transcription factor MYB, plant | (RefSeq) transcription factor MYB3R-3-like	--	Myb-like DNA-binding domain	putative Osmotic avoidance abnormal protein [Hibiscus syriacus]
gene-LOC120201221	MYB	2.36145	1.56221	2.78467	1.85305	3.7757	-0.255947	normal	1.07571	up	0.72345	normal	1.00773	up	Molecular Function: DNA binding (GO:0003677);; Cellular Component: nucleus (GO:0005634);; Biological Process: transcription, DNA-templated (GO:0006351);; Cellular Component: transcriptional repressor complex (GO:0017053);;	K03164|2.0e-23|bna:106383351|K03164 DNA topoisomerase II [EC:5.6.2.2] | (RefSeq) DNA topoisomerase 2-like	--	DIRP	hypothetical protein E1A91_A02G054700v1 [Gossypium mustelinum]
gene-LOC120153721	MYB	3.16916	3.70402	3.80629	2.35431	5.10258	0.565418	normal	1.09124	up	0.595543	normal	1.01567	up	Molecular Function: carboxypeptidase activity (GO:0004180);;	--	--	Myb-like DNA-binding domain	Serine carboxypeptidase-like 27 isoform 1 [Hibiscus syriacus]
gene-LOC120187059	MYB	2.30021	0.889302	1.99587	3.57982	4.36865	-1.02614	normal	0.637444	normal	1.6688	up	1.2453	up	Biological Process: negative regulation of transcription from RNA polymerase II promoter (GO:0000122);; Molecular Function: transcription regulatory region sequence-specific DNA binding (GO:0000976);; Molecular Function: regulatory region nucleic acid binding (GO:0001067);; Biological Process: response to acid chemical (GO:0001101);; Biological Process: regulation of cell growth (GO:0001558);; Mo…	K08869|3.2e-24|cre:CHLREDRAFT_165812|K08869 aarF domain-containing kinase | (RefSeq) predicted protein	--	Myb-like DNA-binding domain	Transcription factor MYB1R1 [Hibiscus syriacus]
gene-LOC120185983	MYB	3.55079	5.59875	3.10596	9.76594	8.20741	0.99312	normal	0.654991	normal	2.46646	up	1.53034	up	--	K08869|4.9e-24|cre:CHLREDRAFT_165812|K08869 aarF domain-containing kinase | (RefSeq) predicted protein	--	Myb-like DNA-binding domain	Transcription factor MYB1R1 [Hibiscus syriacus]
gene-LOC120184701	MYB	8.9328	2.18661	12.262	11.2718	20.6679	-1.79798	down	1.34421	up	1.42254	up	1.5938	up	--	K08869|2.4e-20|cre:CHLREDRAFT_165812|K08869 aarF domain-containing kinase | (RefSeq) predicted protein	--	Myb-like DNA-binding domain	transcription factor MYB1R1-like isoform X2 [Hibiscus syriacus]
gene-LOC120118488	MYB	15.4033	22.9427	197.664	67.366	80.4927	0.911977	normal	4.52163	up	3.25673	up	2.71712	up	--	K09422|5.3e-116|dzi:111277661|K09422 transcription factor MYB, plant | (RefSeq) transcription repressor MYB6-like	--	Myb-like DNA-binding domain	MYB330 protein [Hibiscus syriacus]
Hibiscus_syriacus_newGene_37536	MYB	3.74961	4.62462	4.31876	6.57152	9.1534	0.574214	normal	1.03764	up	1.84183	up	1.57824	up	--	K08869|2.35e-33|cre:CHLREDRAFT_165812|K08869 aarF domain-containing kinase | (RefSeq) predicted protein	--	Myb-like DNA-binding domain	Transcription factor DIVARICATA [Hibiscus syriacus]
gene-LOC120145751	MYB	1.80728	0.429438	5.6522	6.12889	7.27372	-1.71784	normal	2.48324	up	2.84569	up	2.33707	up	--	K08869|4.2e-20|cre:CHLREDRAFT_165812|K08869 aarF domain-containing kinase | (RefSeq) predicted protein	--	Myb-like DNA-binding domain	transcription factor MYB1R1-like isoform X2 [Hibiscus syriacus]
gene-LOC120121174	MYB	9.47825	11.3255	39.0825	35.3665	16.7865	0.598346	normal	2.88334	up	2.95644	up	1.1551	up	Biological Process: response to acid chemical (GO:0001101);; Molecular Function: molecular_function (GO:0003674);; Molecular Function: transcription factor activity, sequence-specific DNA binding (GO:0003700);; Biological Process: regulation of transcription, DNA-templated (GO:0006355);; Biological Process: response to stress (GO:0006950);; Biological Process: response to osmotic stress (GO:00069…	K12133|1.2e-24|ppp:112280611|K12133 MYB-related transcription factor LHY | (RefSeq) uncharacterized protein LOC112280611	Circadian rhythm - plant (ko04712)	Myb-like DNA-binding domain	Protein REVEILLE 6 [Hibiscus syriacus]
gene-LOC120132489	MYB	2.49785	2.30671	40.8401	97.0503	8.91275	0.226236	normal	4.87112	up	6.3308	up	2.15961	up	--	K09422|2.9e-112|tcc:18604680|K09422 transcription factor MYB, plant | (RefSeq) myb-related protein 306	--	Myb-like DNA-binding domain	MYB306 protein [Hibiscus syriacus]
gene-LOC120211700	MYB	1.853	1.73888	7.1237	4.6772	8.06013	0.246724	normal	2.78301	up	2.39718	up	2.44454	up	--	K08869|1.3e-25|cre:CHLREDRAFT_165812|K08869 aarF domain-containing kinase | (RefSeq) predicted protein	--	Myb-like DNA-binding domain	Transcription factor DIVARICATA [Hibiscus syriacus]
gene-LOC120217492	MYB	6.47763	7.21414	9.87683	10.6253	10.7342	0.494029	normal	1.45056	up	1.77124	up	1.05936	up	Biological Process: regulation of cell growth (GO:0001558);; Molecular Function: molecular_function (GO:0003674);; Molecular Function: chromatin binding (GO:0003682);; Molecular Function: binding (GO:0005488);; Molecular Function: protein binding (GO:0005515);; Cellular Component: cellular_component (GO:0005575);; Cellular Component: intracellular (GO:0005622);; Cellular Component: cell (GO:00056…	K09522|8.7e-287|ghi:107923403|K09522 DnaJ homolog subfamily C member 2 | (RefSeq) dnaJ homolog subfamily C member 2-like	--	DnaJ domain	hypothetical protein F3Y22_tig00110187pilonHSYRG00025 [Hibiscus syriacus]
gene-LOC120153936	MYB	4.62738	3.21134	12.738	13.7576	15.3898	-0.182493	normal	2.30205	up	2.67468	up	2.06434	up	--	K09422|1.3e-110|tcc:18598703|K09422 transcription factor MYB, plant | (RefSeq) transcription repressor MYB5	--	Myb-like DNA-binding domain	Transcription repressor MYB5 [Hibiscus syriacus]
gene-LOC120139516	MYB	0.735908	0.902123	11.7554	10.8912	16.4772	0.628411	normal	4.81181	up	4.89835	up	4.80437	up	--	K09422|7.7e-111|tcc:18606338|K09422 transcription factor MYB, plant | (RefSeq) protein ODORANT1	--	Myb-like DNA-binding domain	Protein ODORANT1 [Hibiscus syriacus]
gene-LOC120133328	MYB	5.56704	7.49638	16.1104	12.5021	12.643	0.765266	normal	2.3829	up	2.22526	up	1.51452	up	--	K08869|1.1e-25|cre:CHLREDRAFT_165812|K08869 aarF domain-containing kinase | (RefSeq) predicted protein	--	Myb-like DNA-binding domain	putative malic enzyme [Hibiscus syriacus]
gene-LOC120173779	MYB	1.45894	0.736228	12.4533	10.8989	3.15732	-0.637616	normal	3.92425	up	3.9845	up	1.44287	up	--	K09422|2.0e-87|dzi:111313389|K09422 transcription factor MYB, plant | (RefSeq) transcription factor MYB111-like	--	Myb-like DNA-binding domain	Transcription repressor MYB4 [Hibiscus syriacus]
gene-LOC120134356	MYB	1.13979	0.879847	31.7717	44.5801	21.2476	-0.0377725	normal	5.63338	up	6.32674	up	4.53609	up	--	K08869|3.2e-20|cre:CHLREDRAFT_165812|K08869 aarF domain-containing kinase | (RefSeq) predicted protein	--	Myb-like DNA-binding domain	Transcription factor MYB1R1 [Hibiscus syriacus]
gene-LOC120207169	MYB	23.9216	24.1892	265.617	178.323	62.3147	0.363322	normal	4.31647	up	3.98929	up	1.71453	up	Biological Process: reproduction (GO:0000003);; Molecular Function: regulatory region nucleic acid binding (GO:0001067);; Biological Process: response to acid chemical (GO:0001101);; Biological Process: developmental process involved in reproduction (GO:0003006);; Molecular Function: molecular_function (GO:0003674);; Molecular Function: nucleic acid binding (GO:0003676);; Molecular Function: DNA …	K12133|0.0e+00|gra:105763978|K12133 MYB-related transcription factor LHY | (RefSeq) protein LHY-like	Circadian rhythm - plant (ko04712)	Myb-like DNA-binding domain	Protein REVEILLE 1 [Hibiscus syriacus]
gene-LOC120192942	MYB	82.0081	98.9522	243.587	271.222	137.323	0.610189	normal	2.41524	up	2.80327	up	1.07487	up	Biological Process: reproduction (GO:0000003);; Molecular Function: regulatory region nucleic acid binding (GO:0001067);; Biological Process: response to acid chemical (GO:0001101);; Biological Process: developmental process involved in reproduction (GO:0003006);; Molecular Function: molecular_function (GO:0003674);; Molecular Function: nucleic acid binding (GO:0003676);; Molecular Function: DNA …	K12133|0.0e+00|gab:108479394|K12133 MYB-related transcription factor LHY | (RefSeq) protein LHY-like isoform X1	Circadian rhythm - plant (ko04712)	Myb-like DNA-binding domain	Protein REVEILLE 7-like [Hibiscus syriacus]
gene-LOC120119427	MYB	1.86181	1.36487	5.18668	2.92928	3.12389	-0.110165	normal	2.30574	up	1.72456	up	1.06276	up	Molecular Function: protein binding (GO:0005515);;	K22825|4.8e-08|spen:107016415|K22825 non-structural maintenance of chromosomes element 4 | (RefSeq) non-structural maintenance of chromosomes element 4 homolog A-like	--	Bromodomain	hypothetical protein F3Y22_tig00110332pilonHSYRG00474 [Hibiscus syriacus]
gene-LOC120127032	MYB	1.14999	1.46078	5.97343	3.75655	4.14423	0.667876	normal	3.20431	up	2.78439	up	2.16619	up	--	K09422|1.0e-68|ghi:107942079|K09422 transcription factor MYB, plant | (RefSeq) myb-related protein Myb4-like	--	Myb-like DNA-binding domain	Myb-related protein Myb4 [Hibiscus syriacus]
gene-LOC120138274	MYB	10.5381	9.48676	22.665	22.3424	45.9974	0.185557	normal	1.949	up	2.13047	up	2.45928	up	--	K09422|1.2e-131|dzi:111274959|K09422 transcription factor MYB, plant | (RefSeq) transcription factor MYB44-like	--	Myb-like DNA-binding domain	Transcription factor MYB44 [Hibiscus syriacus]
gene-LOC120173697	MYB	32.0799	25.7358	221.814	201.274	74.175	0.029377	normal	3.63211	up	3.74558	up	1.53419	up	Biological Process: reproduction (GO:0000003);; Molecular Function: regulatory region nucleic acid binding (GO:0001067);; Biological Process: response to acid chemical (GO:0001101);; Biological Process: developmental process involved in reproduction (GO:0003006);; Molecular Function: molecular_function (GO:0003674);; Molecular Function: nucleic acid binding (GO:0003676);; Molecular Function: DNA …	K12133|0.0e+00|gra:105763978|K12133 MYB-related transcription factor LHY | (RefSeq) protein LHY-like	Circadian rhythm - plant (ko04712)	Myb-like DNA-binding domain	hypothetical protein F3Y22_tig00111983pilonHSYRG00018 [Hibiscus syriacus]
Hibiscus_syriacus_newGene_14875	MYB	0.786714	0.463212	9.34896	1.94568	7.11864	-0.41419	normal	4.39324	up	2.40915	up	3.50213	up	Molecular Function: molecular_function (GO:0003674);; Molecular Function: nucleic acid binding (GO:0003676);; Molecular Function: DNA binding (GO:0003677);; Molecular Function: transcription factor activity, sequence-specific DNA binding (GO:0003700);; Molecular Function: binding (GO:0005488);; Biological Process: regulation of transcription, DNA-templated (GO:0006355);; Biological Process: respo…	K12133|3.63e-38|ppp:112280611|K12133 MYB-related transcription factor LHY | (RefSeq) uncharacterized protein LOC112280611	Circadian rhythm - plant (ko04712)	Myb-like DNA-binding domain	Protein REVEILLE 7 [Hibiscus syriacus]
gene-LOC120124473	MYB	2.11611	1.56153	4.96869	7.90219	3.83238	-0.0995201	normal	2.05844	up	2.93863	up	1.18118	up	Molecular Function: hydrolase activity (GO:0016787);;	K22825|5.5e-14|spen:107016415|K22825 non-structural maintenance of chromosomes element 4 | (RefSeq) non-structural maintenance of chromosomes element 4 homolog A-like	--	Bromodomain	Alpha/beta-Hydrolases superfamily protein [Hibiscus syriacus]
gene-LOC120196624	MYB	0.627305	1.5067	58.3057	24.1499	5.95711	1.59016	normal	7.36841	up	6.37267	up	3.56379	up	--	K09422|9.5e-126|gra:105803965|K09422 transcription factor MYB, plant | (RefSeq) transcription factor MYB44	--	Myb-like DNA-binding domain	Transcription factor MYB44 [Hibiscus syriacus]
gene-LOC120156931	MYB	3.97464	2.71891	6.41912	7.96448	17.2486	-0.201957	normal	1.52276	up	2.03122	up	2.44397	up	--	K08869|1.5e-28|cre:CHLREDRAFT_165812|K08869 aarF domain-containing kinase | (RefSeq) predicted protein	--	Myb-like DNA-binding domain	Transcription factor DIVARICATA [Hibiscus syriacus]
Hibiscus_syriacus_newGene_31801	MYB	0.603522	0.563154	4.12312	12.8766	2.84571	0.27501	normal	3.53594	up	5.33096	up	2.49637	up	Molecular Function: DNA binding (GO:0003677);;	K03164|8.56e-21|bna:106383351|K03164 DNA topoisomerase II [EC:5.6.2.2] | (RefSeq) DNA topoisomerase 2-like	--	Myb-like DNA-binding domain	DIRP,Myb-like DNA-binding domain, putative isoform 3 [Hibiscus syriacus]
gene-LOC120146899	MYB	5.36157	7.60714	17.7859	20.2378	10.8805	0.848513	normal	2.57117	up	2.97328	up	1.35249	up	Molecular Function: DNA binding (GO:0003677);; Cellular Component: nucleus (GO:0005634);;	K12133|7.4e-28|ppp:112280611|K12133 MYB-related transcription factor LHY | (RefSeq) uncharacterized protein LOC112280611	Circadian rhythm - plant (ko04712)	Myb-like DNA-binding domain	PREDICTED: protein REVEILLE 8-like isoform X2 [Gossypium raimondii]
gene-LOC120173127	MYB	2.8487	2.0922	5.66751	3.74075	6.97979	-0.10082	normal	1.81783	up	1.41814	up	1.61019	up	Cellular Component: nuclear chromosome (GO:0000228);; Biological Process: telomere maintenance (GO:0000723);; Cellular Component: chromosome, telomeric region (GO:0000781);; Cellular Component: nuclear chromosome, telomeric region (GO:0000784);; Cellular Component: chromatin (GO:0000785);; Cellular Component: nucleosome (GO:0000786);; Biological Process: response to acid chemical (GO:0001101);; M…	K09422|1.4e-128|gra:105795168|K09422 transcription factor MYB, plant | (RefSeq) telomere repeat-binding factor 1	--	Myb-like DNA-binding domain	Single myb histone 6 [Hibiscus syriacus]
gene-LOC120155681	MYB	12.44	8.07735	27.9905	32.6812	40.0663	-0.279536	normal	2.01293	up	2.45627	up	2.02077	up	--	K09422|1.7e-136|dzi:111274959|K09422 transcription factor MYB, plant | (RefSeq) transcription factor MYB44-like	--	Myb-like DNA-binding domain	Transcription factor MYB44 [Hibiscus syriacus]
gene-LOC120177324	MYB	3.23166	2.38005	10.6313	10.419	6.91995	-0.097071	normal	2.55013	up	2.74091	up	1.42661	up	Molecular Function: DNA binding (GO:0003677);;	K03164|1.5e-18|bna:106383351|K03164 DNA topoisomerase II [EC:5.6.2.2] | (RefSeq) DNA topoisomerase 2-like	--	DIRP	DIRP,Myb-like DNA-binding domain, putative isoform 2 [Hibiscus syriacus]
gene-LOC120117292	MYB	1.36937	0.982148	14.8204	3.88721	5.50464	-0.136061	normal	4.25004	up	2.55558	up	2.32904	up	Molecular Function: molecular_function (GO:0003674);; Molecular Function: nucleic acid binding (GO:0003676);; Molecular Function: DNA binding (GO:0003677);; Molecular Function: transcription factor activity, sequence-specific DNA binding (GO:0003700);; Molecular Function: binding (GO:0005488);; Biological Process: regulation of transcription, DNA-templated (GO:0006355);; Biological Process: respo…	K12133|1.8e-34|ppp:112280611|K12133 MYB-related transcription factor LHY | (RefSeq) uncharacterized protein LOC112280611	Circadian rhythm - plant (ko04712)	Myb-like DNA-binding domain	Protein REVEILLE 2 [Hibiscus syriacus]
gene-LOC120211389	MYB	1.72726	1.14422	65.114	36.1387	21.5992	-0.238439	normal	6.06467	up	5.44012	up	3.97264	up	--	K09422|2.0e-125|ghi:107922466|K09422 transcription factor MYB, plant | (RefSeq) myb-related protein 308-like	--	Myb-like DNA-binding domain	Transcription repressor MYB4 [Hibiscus syriacus]
gene-LOC120141209	MYB	7.26575	5.14047	74.0125	39.8007	16.3758	-0.129863	normal	4.17885	up	3.5743	up	1.49244	up	Biological Process: reproduction (GO:0000003);; Molecular Function: regulatory region nucleic acid binding (GO:0001067);; Biological Process: response to acid chemical (GO:0001101);; Biological Process: developmental process involved in reproduction (GO:0003006);; Molecular Function: molecular_function (GO:0003674);; Molecular Function: nucleic acid binding (GO:0003676);; Molecular Function: DNA …	K12133|8.3e-307|ghi:107923949|K12133 MYB-related transcription factor LHY | (RefSeq) protein LHY-like isoform X1	Circadian rhythm - plant (ko04712)	Myb-like DNA-binding domain	Protein REVEILLE 2 [Hibiscus syriacus]
gene-LOC120131201	MYB	91.0799	75.1585	541.398	425.872	154.105	0.0689299	normal	3.40666	up	3.31009	up	1.09548	up	Biological Process: reproduction (GO:0000003);; Molecular Function: regulatory region nucleic acid binding (GO:0001067);; Biological Process: response to acid chemical (GO:0001101);; Biological Process: developmental process involved in reproduction (GO:0003006);; Molecular Function: molecular_function (GO:0003674);; Molecular Function: nucleic acid binding (GO:0003676);; Molecular Function: DNA …	K12133|0.0e+00|gab:108479394|K12133 MYB-related transcription factor LHY | (RefSeq) protein LHY-like isoform X1	Circadian rhythm - plant (ko04712)	Myb-like DNA-binding domain	Protein REVEILLE 2 [Hibiscus syriacus]
gene-LOC120136404	MYB	41.1937	25.1318	277.797	181.29	77.4492	-0.373002	normal	3.51321	up	3.18329	up	1.24363	up	Biological Process: reproduction (GO:0000003);; Molecular Function: regulatory region nucleic acid binding (GO:0001067);; Biological Process: response to acid chemical (GO:0001101);; Biological Process: developmental process involved in reproduction (GO:0003006);; Molecular Function: molecular_function (GO:0003674);; Molecular Function: nucleic acid binding (GO:0003676);; Molecular Function: DNA …	K12133|0.0e+00|ghi:107923949|K12133 MYB-related transcription factor LHY | (RefSeq) protein LHY-like isoform X1	Circadian rhythm - plant (ko04712)	Myb-like DNA-binding domain	Protein REVEILLE 2 [Hibiscus syriacus]
gene-LOC120186556	MYB	0.676242	0.816261	15.1622	2.67499	3.99368	0.607085	normal	5.30314	up	3.05996	up	2.87414	up	Molecular Function: molecular_function (GO:0003674);; Molecular Function: nucleic acid binding (GO:0003676);; Molecular Function: DNA binding (GO:0003677);; Molecular Function: transcription factor activity, sequence-specific DNA binding (GO:0003700);; Molecular Function: binding (GO:0005488);; Biological Process: regulation of transcription, DNA-templated (GO:0006355);; Biological Process: respo…	K12133|2.3e-34|ppp:112280611|K12133 MYB-related transcription factor LHY | (RefSeq) uncharacterized protein LOC112280611	Circadian rhythm - plant (ko04712)	Myb-like DNA-binding domain	Protein REVEILLE 7 [Hibiscus syriacus]
gene-LOC120200900	MYB	2.92936	2.62958	20.7036	16.7807	10.4328	0.188751	normal	3.66077	up	3.59075	up	2.16824	up	Molecular Function: molecular_function (GO:0003674);; Molecular Function: nucleic acid binding (GO:0003676);; Molecular Function: DNA binding (GO:0003677);; Molecular Function: transcription factor activity, sequence-specific DNA binding (GO:0003700);; Molecular Function: binding (GO:0005488);; Biological Process: regulation of transcription, DNA-templated (GO:0006355);; Biological Process: respo…	K12133|1.6e-34|ppp:112280611|K12133 MYB-related transcription factor LHY | (RefSeq) uncharacterized protein LOC112280611	Circadian rhythm - plant (ko04712)	Myb-like DNA-binding domain	Protein REVEILLE 7 [Hibiscus syriacus]
gene-LOC120118400	MYB	0.392956	0.835343	5.55836	1.09414	2.96573	1.41348	normal	4.63618	up	2.55414	up	3.22887	up	Molecular Function: molecular_function (GO:0003674);; Molecular Function: nucleic acid binding (GO:0003676);; Molecular Function: DNA binding (GO:0003677);; Molecular Function: transcription factor activity, sequence-specific DNA binding (GO:0003700);; Molecular Function: binding (GO:0005488);; Biological Process: regulation of transcription, DNA-templated (GO:0006355);; Biological Process: respo…	K12133|3.3e-33|ppp:112280611|K12133 MYB-related transcription factor LHY | (RefSeq) uncharacterized protein LOC112280611	Circadian rhythm - plant (ko04712)	Myb-like DNA-binding domain	Protein REVEILLE 7 [Hibiscus syriacus]
gene-LOC120195190	MYB	1.81629	1.2652	9.76832	6.05049	5.73021	-0.180282	normal	3.25717	up	2.79638	up	1.98431	up	Molecular Function: DNA binding (GO:0003677);;	--	--	Myb-like DNA-binding domain	Homeodomain-like superfamily protein isoform 2 [Hibiscus syriacus]
gene-LOC120214348	MYB	5.07694	132.684	543.805	262.304	162.047	5.03467	up	7.58257	up	6.77693	up	5.32953	up	--	K09422|6.4e-98|ghi:107888681|K09422 transcription factor MYB, plant | (RefSeq) myb-related protein 305-like	--	Myb-like DNA-binding domain	MYB305 protein [Hibiscus syriacus]
Hibiscus_syriacus_newGene_27009	MYB	0.372478	5.28517	34.7765	34.99	5.3828	4.07503	up	7.29918	up	7.55333	up	4.10514	up	--	K09422|2.09e-96|gra:105782294|K09422 transcription factor MYB, plant | (RefSeq) MYB1; transcription repressor MYB6-like	--	Myb-like DNA-binding domain	Transcription repressor MYB4 [Hibiscus syriacus]
gene-LOC120169673	MYB	0.370026	1.64102	11.1819	13.5512	3.10094	2.45656	up	5.71595	up	6.22835	up	3.36369	up	--	K08869|1.9e-20|cre:CHLREDRAFT_165812|K08869 aarF domain-containing kinase | (RefSeq) predicted protein	--	Myb-like DNA-binding domain	Transcription factor MYB1R1 [Hibiscus syriacus]
gene-LOC120179252	MYB	7.46886	19.9713	129.037	97.6202	70.4949	1.75497	up	4.94676	up	4.76746	up	3.57264	up	--	K09422|4.2e-125|tcc:18607558|K09422 transcription factor MYB, plant | (RefSeq) myb-related protein 308	--	Myb-like DNA-binding domain	Transcription repressor MYB4 [Hibiscus syriacus]
gene-LOC120203439	MYB	25.1424	105.322	198.41	113.357	126.036	2.40156	up	3.81573	up	3.23098	up	2.65793	up	--	K09422|4.9e-124|ghi:107922466|K09422 transcription factor MYB, plant | (RefSeq) myb-related protein 308-like	--	Myb-like DNA-binding domain	Transcription repressor MYB4 [Hibiscus syriacus]
gene-LOC120178080	MYB	0.255652	1.76259	17.2893	33.2051	3.47307	3.06105	up	6.85394	up	7.99677	up	4.02322	up	--	K09422|2.1e-97|ghi:107908876|K09422 transcription factor MYB, plant | (RefSeq) transcription factor MYB44-like	--	Myb-like DNA-binding domain	PRKR-interacting protein 1-like [Hibiscus syriacus]
gene-LOC120133882	MYB	0.616784	15.143	209.53	124.72	91.5477	4.92478	up	9.22466	up	8.70305	up	7.52361	up	--	K09422|6.8e-126|dzi:111298743|K09422 transcription factor MYB, plant | (RefSeq) myb-related protein 308-like	--	Myb-like DNA-binding domain	Transcription repressor MYB4 [Hibiscus syriacus]
gene-LOC120166199	MYB	13.8236	28.6983	164.394	131.703	89.6028	1.39212	up	4.40876	up	4.31496	up	3.02876	up	Biological Process: reproduction (GO:0000003);; Molecular Function: transcription factor activity, protein binding (GO:0000988);; Molecular Function: transcription factor activity, transcription factor binding (GO:0000989);; Molecular Function: transcription factor activity, RNA polymerase II transcription factor binding (GO:0001076);; Biological Process: response to acid chemical (GO:0001101);; …	K12133|2.2e-27|ppp:112280611|K12133 MYB-related transcription factor LHY | (RefSeq) uncharacterized protein LOC112280611	Circadian rhythm - plant (ko04712)	Myb-like DNA-binding domain	Protein REVEILLE 8 [Hibiscus syriacus]
Hibiscus_syriacus_newGene_18762	MYB	0.935773	5.78383	121.015	66.0839	5.56566	2.95652	up	7.85188	up	7.21636	up	2.90116	up	--	K09422|4.69e-60|dzi:111283514|K09422 transcription factor MYB, plant | (RefSeq) transcription repressor MYB6-like isoform X1	--	Myb-like DNA-binding domain	MYB330 protein [Hibiscus syriacus]
gene-LOC120120211	MYB	2.42626	5.38528	58.1509	25.9683	9.1035	1.4832	up	5.41596	up	4.47528	up	2.23513	up	--	K09422|4.6e-166|ghi:107954398|K09422 transcription factor MYB, plant | (RefSeq) transcription factor MYB86-like	--	Myb-like DNA-binding domain	Transcription factor MYB86 [Hibiscus syriacus]
gene-LOC120135858	MYB	2.71915	8.62904	219.418	166.551	40.352	1.99722	up	7.17184	up	7.03726	up	4.21384	up	--	K09422|3.3e-145|ghi:107941894|K09422 transcription factor MYB, plant | (RefSeq) transcription factor MYB44-like	--	Myb-like DNA-binding domain	Transcription factor MYB44 [Hibiscus syriacus]
gene-LOC120202092	MYB	9.66293	18.5398	64.0722	46.1635	53.8399	1.27941	up	3.56884	up	3.30641	up	2.80907	up	--	K09422|1.7e-133|dzi:111274959|K09422 transcription factor MYB, plant | (RefSeq) transcription factor MYB44-like	--	Myb-like DNA-binding domain	Transcription factor MYB44 [Hibiscus syriacus]
gene-LOC120177391	MYB	5.77303	96.0579	342.176	100.088	25.1654	4.38422	up	6.73339	up	5.23496	up	2.46152	up	--	K09422|4.2e-97|ghi:107888681|K09422 transcription factor MYB, plant | (RefSeq) myb-related protein 305-like	--	Myb-like DNA-binding domain	MYB305 protein [Hibiscus syriacus]
gene-LOC120140746	MYB	1.25118	5.77895	11.6968	11.9612	5.79158	2.52598	up	4.04895	up	4.32014	up	2.51904	up	--	K09422|8.0e-145|ghi:107941894|K09422 transcription factor MYB, plant | (RefSeq) transcription factor MYB44-like	--	Myb-like DNA-binding domain	Transcription factor MYB44 [Hibiscus syriacus]
gene-LOC120132490	MYB	1.74929	8.99256	43.5815	33.4065	22.2665	2.69278	up	5.477	up	5.32568	up	3.99337	up	--	K09422|5.5e-138|ghi:107941894|K09422 transcription factor MYB, plant | (RefSeq) transcription factor MYB44-like	--	Myb-like DNA-binding domain	Transcription factor MYB44 [Hibiscus syriacus]
Hibiscus_syriacus_newGene_28382	MYB	8.10672	288.915	720.08	377.231	163.332	5.48367	up	7.30687	up	6.60731	up	4.66031	up	--	K09422|4.29e-101|ghi:107926551|K09422 transcription factor MYB, plant | (RefSeq) myb-related protein 340-like	--	Myb-like DNA-binding domain	Transcription factor MYB21 [Hibiscus syriacus]
gene-LOC120148127	MYB	3.45972	10.0147	19.7832	8.41861	10.0499	1.86977	up	3.34785	up	2.34925	up	1.86705	up	Molecular Function: protein binding (GO:0005515);;	K22825|2.0e-15|spen:107016415|K22825 non-structural maintenance of chromosomes element 4 | (RefSeq) non-structural maintenance of chromosomes element 4 homolog A-like	--	Bromodomain	Detected protein of unknown function [Hibiscus syriacus]
gene-LOC120188793	MYB	0.296161	1.96843	53.4289	26.2365	14.365	3.03117	up	8.30113	up	7.4772	up	5.89752	up	--	K09422|1.7e-160|ghi:107954398|K09422 transcription factor MYB, plant | (RefSeq) transcription factor MYB86-like	--	Myb-like DNA-binding domain	Transcription factor MYB86 [Hibiscus syriacus]
gene-LOC120181772	MYB	4.26067	17.5593	89.9782	78.0796	23.996	2.37403	up	5.24307	up	5.29671	up	2.81748	up	--	K09422|2.6e-146|ghi:107941894|K09422 transcription factor MYB, plant | (RefSeq) transcription factor MYB44-like	--	Myb-like DNA-binding domain	Transcription factor MYB44 [Hibiscus syriacus]
gene-LOC120167117	MYB	2.2459	4.75962	15.0903	10.2802	8.43759	1.41962	up	3.57214	up	3.22908	up	2.23476	up	Molecular Function: molecular_function (GO:0003674);; Molecular Function: nucleic acid binding (GO:0003676);; Molecular Function: DNA binding (GO:0003677);; Molecular Function: transcription factor activity, sequence-specific DNA binding (GO:0003700);; Molecular Function: binding (GO:0005488);; Biological Process: regulation of transcription, DNA-templated (GO:0006355);; Biological Process: respo…	K12133|1.4e-32|ppp:112280611|K12133 MYB-related transcription factor LHY | (RefSeq) uncharacterized protein LOC112280611	Circadian rhythm - plant (ko04712)	Myb-like DNA-binding domain	Protein REVEILLE 7 [Hibiscus syriacus]

## Sheet: Supplementary Table S5
Table S5 Correlation between Structural Genes of Anthocyanin Synthesis Pathway and Expression of Regulatory Genes in H. syriacus 'Qiansiban'
	UFGT1	PAL1	FLS1	ANS1	DFR1	CHI1	CHS1	F3H3	F3'5'H1
MYB1	0.246	-0.78	0.697	-0.412	-0.657	-0.715	0.026	-0.713	-0.276
MYB3	－0.938*	0.837	-0.276	0.900*	0.914*	0.85	0.608	0.231	0.884*
MYB5	0.388	-0.819	0.635	-0.598	-0.729	-0.757	-0.174	-0.589	-0.468
bHLH2	－0.949*	0.783	-0.342	0.929*	0.877	0.81	0.696	0.214	0.933*
bHLH4	－0.921*	0.823	-0.201	0.535	0.904*	0.875	0.227	0.426	0.568
bHLH6	－0.902*	0.957*	-0.454	0.737	0.995**	0.975**	0.357	0.533	0.715
bHLH7	-0.839	0.983**	-0.443	0.62	0.997**	0.995**	0.191	0.619	0.586
Table S5 Correlation between gene expression of flower color synthesis structure and total anthocyanin content in H. syriacus 'Qiansiban'
	UFGT1	PAL1	FLS1	ANS1	DFR1	CHI1	CHS1	F3H3	F3'5'H1	Total anthocyanins
UFGT1	1
PAL1	-0.742	1
FLS1	0.234	-0.506	1
ANS1	-0.789	0.593	-0.277	1
DFR1	-0.865	0.978**	-0.452	0.682	1
CHI1	-0.799	0.991**	-0.527	0.596	0.990**	1
CHS1	-0.587	0.125	-0.101	0.858	0.269	0.158	1
F3H1	-0.221	0.678	-0.796	-0.024	0.581	0.688	-0.385	1
F3'5'H1	-0.835	0.529	-0.254	0.983**	0.65	0.555	0.906*	-0.067	1
Total anthocyanins	－0.935*	0.907*	-0.323	0.649	0.970**	0.944*	0.298	0.483	0.656	1
Table S5 Correlation between the expression of genes regulating the anthocyanin synthesis pathway of H. syriacus 'Qiansiban' and the total anthocyanin content
	MYB1	MYB3	MYB5	bHLH2	bHLH4	bHLH6	bHLH7	Total anthocyanins
MYB1	1
MYB3	-0.486	1
MYB5	0.975**	-0.638	1
bHLH2	-0.441	0.987**	-0.598	1
bHLH4	-0.29	0.836	-0.368	0.804	1
bHLH6	-0.621	0.942*	-0.708	0.917*	0.907*	1
bHLH7	-0.657	0.881*	-0.714	0.837	0.911*	0.985**	1
Total anthocyanins	-0.457	0.909*	-0.543	0.880*	0.979**	0.974**	0.969**	1

## Sheet: Supplementary Table S6
Table S6 The gene name abbreviations correspond to the full names
Acronym	Full Name
CHS	Chalcone synthase
CHI	Chalcone isomerase
DFR	Dihydroflavonol 4-reductase
ANS	Anthocyanidin synthase
UFGT	Flavonoid 3-O-glucosyltransferase
F3H	Flavonoid 3-hydroxylase
De3G	Delphinidin-3-O-glucoside
Cy3G	Cyanidin-3-O-glucoside
Pe3G	Petunidin-3-O-glucoside
Pg3G	Pelargonidin-3-O-glucoside
Ma3G	Malvacin-3-O-glucoside
PAL	Phenylalanin ammonia lyase
FLS	Flavonol synthase
F3'5'H	Flavonoid3’,5’-hydroxylase
F3’H	Flavonoid 3’-hydroxylase

## Sheet: Supplementary Table S7
Table S7 Statistics of annotation results of new gene functions
Annotated databases	COG	GO	KEGG	KOG	Pfam	Swiss-Prot	TrEMBL	eggNOG	NR	All
New Gene Number	4319	15725	13795	11717	12552	14343	23235	18006	23052	23322
